# Supplementary material for: Vibrio cholerae ensures function of host proteins required for virulence through consumption of luminal methionine sulfoxide
Source: PLoS Pathog. 2017 Jun 6;13(6):e1006428. doi: 10.1371/journal.ppat.1006428 (PMC5473594; doi:10.1371/journal.ppat.1006428)
Supplement: S1 Table — (XLSX) [file ppat.1006428.s010.xlsx]

## Sheet: Sheet1
S1 Table. Metabolomic analysis of LB broth or the spent supernatants or the lysate of wild-type V. cholerae or a ∆gcvT mutant cultured in LB broth (normalized by sum).
Metabolites	LB1	LB2	LB3	WT sup1	WT sup2	WT sup3	∆gcvT sup1	∆gcvT sup2	∆gcvT sup3	WT lysate1	WT lysate2	WT lysate3	∆gcvT lysate1	∆gcvT lysate2	∆gcvT lysate3
glyoxylate	0.00683977	0.0109084	0.00997687	0.020318	0.0151665	0.0127967	0.0253578	0.015323	0.00744296	0.0304426	0.0224174	0.0336918	0.0296772	0.000547215	0.0184361
glycolate	0.039243	0.0293586	0.0435941	0.0580109	0.0408538	0.0581748	0.0797031	0.0490592	0.110815	0.0299321	0.0332584	0.0499593	0.0367285	0.0301623	0.0486582
pyruvate	0.0343109	0.0338417	0.0199936	0.0170529	0.018039	0.02026	0.00759719	0.0127153	0.0145672	0.0334903	0.0300126	0.0272352	0.080988	0.0410068	0.0610374
lactate	3.87563	3.84407	3.73586	1.95782	1.34993	1.80272	1.45682	1.56376	1.42022	20.8358	8.46449	7.93133	13.5419	11.1952	10.4347
2-oxobutanoate	0.0949039	0.122895	0.0989229	0.188659	0.149937	0.205273	0.208389	0.132422	0.172125	0.288473	0.690031	0.462808	0.0933192	0.331445	0.334769
acetoacetate	0.111169	0.123788	0.106806	0.219057	0.169385	0.167452	0.180042	0.115238	0.127787	0.380014	0.679472	0.411727	0.723693	0.417746	0.363163
glycerate	0.71264	0.774971	0.658043	0.709923	0.581031	1.31135	0.639296	0.594789	0.573232	0.893859	0.654597	0.482503	0.899635	0.730879	0.605572
uracil	8.53478	8.33321	8.87206	112.355	93.6097	40.8159	125.672	111.307	129.638	11.2839	6.74825	13.234	11.6734	10.1777	14.9173
fumarate	0.782289	0.819718	0.833843	0.194854	0.178632	0.259035	0.228463	0.190652	0.161885	1.20046	1.11371	0.87373	1.35072	0.811524	0.717182
Maleic acid	0.719006	0.856282	0.734274	0.246011	0.223521	0.262207	0.264377	0.188439	0.19165	1.15621	1.04266	1.29954	1.28781	0.750004	0.754213
2-keto-isovalerate	0.762311	0.828286	0.737691	0.240935	0.186173	0.300915	0.218876	0.201136	0.212569	0.975605	1.27907	1.12843	1.11013	0.786687	0.74307
Guanidoacetic acid	0.00468895	0.0146563	0.0108552	0.0178721	0.0172669	0.0615559	0.0488454	0.0494936	0.0438209	0.0423041	0.0166272	0.0174859	0.000886807	0.0145274	0.0409028
succinate	8.91349	9.96655	8.73476	3.00942	3.43649	2.82934	0.240598	0.334093	0.325466	7.24449	7.74373	7.91088	8.3165	9.43935	9.64284
Methylmalonic acid	10.8689	11.9633	10.5767	3.47481	3.89017	3.04854	0.441193	0.241346	0.353317	8.72718	9.42168	9.79074	10.1083	11.5696	11.3371
3-S-methylthiopropionate	0.00672802	0.00691566	0.00785862	0.543242	0.497637	0.439286	0.155798	0.14009	0.159134	0.0360983	0.0314483	0.017964	0.000886807	0.0189107	0.0157756
nicotinate	0.153362	0.127356	0.074225	0.50121	0.628413	0.588588	0.764898	0.65523	0.782658	0.0005467	0.155588	0.0586823	0.000886807	0.000547215	0.000637196
taurine	0.0236878	0.0540144	0.046523	0.088081	0.114845	0.115903	0.140345	0.117411	0.127446	0.0425354	0.0527536	0.039444	0.0204543	0.0153755	0.0258528
Pyroglutamic acid	4.85699	4.57996	4.63883	10.1965	11.3594	11.4247	11.4741	9.03822	10.5509	1.84201	1.63269	1.91475	1.91751	2.73115	2.16302
Citraconic acid	1.25462	1.08084	1.06749	0.322851	0.161377	0.134664	0.157144	0.129303	0.343977	1.02689	1.80321	0.767305	2.02099	1.03218	0.984906
2-ketohaxanoic acid	0.0653917	0.0682615	0.060827	0.0161896	0.0524044	0.0218948	0.024348	0.0207231	0.0236565	0.0758519	0.0787578	0.0501404	0.0660843	0.0436206	0.0723415
N-Acetyl-L-alanine	0.0153824	0.0332731	0.0519275	0.149484	0.100539	0.139277	0.23909	0.188527	0.105474	0.0143706	0.0485815	0.014786	0.0587219	0.0324002	0.0697437
oxaloacetate	0.792844	0.773621	0.808021	10.4935	14.6902	25.9696	17.1597	14.2901	14.462	4.5636	5.59757	9.88335	7.67499	4.97159	7.5806
Hydroxyisocaproic acid	12.8203	12.0678	14.6995	63.8523	65.1004	75.4665	70.9787	64.8675	68.4457	0.0005467	0.000864015	0.000694899	0.000886807	0.000547215	0.000637196
malate	2.3912	2.82919	2.46239	0.238697	0.284013	0.308794	0.199776	0.199261	0.24025	4.41178	6.55183	3.48265	6.11461	3.83305	3.87299
hypoxanthine	1.26392	1.29203	1.46391	19.9392	18.419	13.2538	20.0839	19.1917	20.1899	2.80282	2.65915	2.68242	3.56085	2.67324	4.1128
anthranilate	0.806288	0.973571	1.07575	1.26734	1.30003	1.88093	1.47651	1.30085	1.78585	4.34255	9.66744	4.15689	12.8664	4.74429	3.89725
p-aminobenzoate	1.05606	1.00469	1.03114	1.1815	1.30835	1.94277	1.58867	1.52749	1.75401	5.19433	9.70486	4.44599	13.2024	4.93966	4.72797
p-hydroxybenzoate	4.76625	4.64839	5.46015	11.8994	11.9822	9.93698	13.8298	12.6436	12.7216	2.13843	2.90226	1.69128	2.57756	2.04779	1.42185
acetylphosphate	0.00508404	0.0159799	0.0428093	0.0462879	0.0318002	0.0344519	0.0276826	0.106114	0.0505252	0.0209089	0.0521865	0.102521	0.105798	0.0822793	0.499234
Carbamoyl phosphate	0.541023	0.598079	0.552594	0.526249	0.596585	0.0236792	0.715115	0.614099	0.0420314	0.384681	0.267499	0.164273	0.232947	0.322899	0.714468
a-ketoglutarate	0.0362674	0.0469494	0.0532419	0.0303418	0.0518717	0.000332641	0.00550358	0.0237234	0.00993272	0.0364909	0.0725679	0.0935399	0.129875	0.0636678	0.0230404
Phenylpropiolic acid	0.0909684	0.121982	0.13706	0.022157	0.0645365	0.000332641	0.035195	0.0506024	0.0951288	0.0455267	0.121909	0.233144	0.169899	0.0558579	0.102611
2-oxo-4-methylthiobutanoate	0.000209029	0.00906807	0.00780521	3.58259	2.23657	3.72363	2.80698	2.70978	3.16503	0.0126704	0.0178874	0.0567024	0.000886807	0.000547215	0.0148567
2-Hydroxy-2-methylbutanedioic acid	0.631361	0.717366	0.599591	0.302925	0.337191	0.240549	0.239903	0.263517	0.323948	0.749453	1.08396	0.859147	1.53888	0.940567	1.26035
3-methylphenylacetic acid	0.0500664	0.0648472	0.0188378	0.0633234	0.0330456	0.040488	0.1627	0.107775	0.027026	0.382762	0.73349	0.564274	1.17578	0.373871	0.464932
xanthine	4.9161	4.59339	4.57337	0.611661	0.492961	0.1085	0.563465	0.483428	0.511312	0.938379	0.690693	0.423833	0.763361	1.77794	0.939762
Hydroxyphenylacetic acid	0.0767349	1.69475	0.0579258	0.0491454	0.0738922	6.93654	0.0686129	0.0481986	9.44108	1.11439	0.978922	1.40858	0.682006	0.290567	1.26248
2,3-dihydroxybenzoic acid	0.321599	0.17224	0.388035	15.5113	13.2076	2.15993	7.38429	6.96764	3.45367	0.134037	3.94351	3.71357	0.285869	1.36809	1.63312
orotate	0.193934	0.234378	0.232986	0.0288373	0.0122011	0.0117211	0.182574	0.14804	0.0852691	0.139777	0.248869	0.159178	0.308109	0.148568	0.210044
dihydroorotate	0.11194	0.142786	0.105821	0.124114	0.100993	0.000332641	0.0963492	0.114499	0.109173	0.322856	0.608826	1.01776	0.509213	0.357328	1.06103
allantoin	0.27592	0.322751	0.277605	0.682716	0.833797	0.72946	0.777856	0.685482	0.832814	0.100154	0.0206749	0.0997192	0.0199098	0.114192	0.0593071
Aminoadipic acid	0.0667203	0.0861225	0.0938625	1.94725	2.16246	1.79577	3.87493	3.52568	2.69309	0.613628	1.39697	1.37229	0.875638	0.650814	1.01084
Indole-3-carboxylic acid	0.0693597	0.0778917	0.0550009	2.21052	2.38204	1.79456	3.96133	3.43688	2.94824	0.681481	1.69157	1.56812	0.776576	0.619958	0.946704
phenylpyruvate	0.568903	0.487641	0.64273	64.7313	71.4824	102.255	65.8527	57.3973	56.0109	0.935848	1.33508	5.54846	1.30359	1.10228	1.18412
Atrolactic acid	0.965467	0.856419	1.01611	13.224	13.7961	21.6231	18.1019	15.599	18.5373	0.705023	0.000864015	0.000694899	0.032837	0.0299674	0.000637196
Phenyllactic acid	1.85241	1.81543	2.04589	25.9869	27.2052	42.8265	35.167	32.0771	36.4636	0.0005467	0.000864015	0.000694899	0.000886807	0.000547215	0.000637196
quinolinate	0.192142	0.171149	0.169717	0.584494	0.555581	0.383342	1.03573	0.717181	0.863639	1.97361	2.10842	2.64069	0.16823	0.133636	0.197622
phosphoenolpyruvate	0.0135595	0.0167604	0.0138878	0.263301	0.242485	0.129045	0.175953	0.271881	0.239584	21.4587	24.2617	16.8099	27.0453	28.215	24.2851
Uric acid	0.290729	0.486066	0.343169	1.54776	1.38647	0.868656	0.777368	1.46647	0.796921	2.00169	2.23342	0.883947	0.933908	1.63707	1.10159
dihydroxy-acetone-phosphate	0.0231924	0.0126214	0.00980104	0.0241234	0.0105615	0.017176	0.0600838	0.0210864	0.0229145	0.47024	0.432771	0.588799	0.534684	0.461856	0.56461
D-glyceraldehdye-3-phosphate	0.00544915	0.00910738	0.00840791	0.0229138	0.0199897	0.0298897	0.0354068	0.0206241	0.0342756	0.181108	0.140252	0.381363	0.245307	0.198223	0.290277
sn-glycerol-3-phosphate	0.173337	0.140167	0.173351	0.25874	0.21411	0.06382	0.202349	0.121165	0.204388	1.62278	1.03661	2.58694	1.38793	0.901105	1.87432
shikimate	0.135862	0.129155	0.133072	0.424829	0.382124	0.410374	0.418937	0.375031	0.434819	0.0590955	0.0378319	0.0447678	0.0734325	0.0704562	0.0451218
aconitate	0.288961	0.284242	0.263439	0.193649	0.176469	0.271015	0.20345	0.177012	0.226349	0.262719	0.464311	0.394844	0.393924	0.293202	0.313752
allantoate	0.0434486	0.0422711	0.0632288	1.74777	1.67366	1.50176	1.50837	1.47789	1.88888	0.10156	0.124341	0.258294	0.187791	0.173565	0.151191
Ascorbic acid	0.820077	0.772855	0.921391	0.303106	0.378733	0.396084	0.310163	0.285517	0.281942	0.323689	0.49009	0.327053	0.563622	0.523878	0.404639
2-Isopropylmalic acid	0.266931	0.322287	0.236605	0.750111	0.790429	0.668096	0.614712	0.531895	0.606337	1.38437	2.1023	3.47046	6.24651	3.97751	6.53268
N-carbamoyl-L-aspartate	0.712328	0.895268	0.785858	1.75649	1.45448	1.56589	1.26748	1.36143	1.44358	0.493968	0.474624	0.392821	0.323799	0.601412	0.4424
Pyrophosphate	0.228596	0.237274	0.351896	0.470674	0.281708	0.181132	0.594989	0.530793	0.580257	2.09142	0.948068	2.83548	2.01441	1.41565	3.38253
glucono--lactone	0.0817086	0.0563398	0.0665914	0.224541	0.193395	0.229457	0.212296	0.142111	0.202528	0.0262945	0.0219014	0.0319437	0.0305294	0.0516181	0.0219116
myo-inositol	1.3645	1.28197	1.57588	5.47351	5.80354	5.17277	5.07151	5.04723	5.78992	0.405704	0.364077	0.425611	0.0647883	0.375465	0.353823
hydroxyphenylpyruvate	0.00482271	0.00742127	0.00693758	0.0186096	0.012776	0.0272349	0.00927256	0.0152766	0.019747	0.0005467	0.000864015	0.000694899	0.000886807	0.000547215	0.000637196
homocysteic acid	0.012485	0.0172919	0.0160786	0.0145439	0.0105312	0.00984095	0.0151167	0.0095124	0.0165505	0.103183	0.129438	0.0367538	0.0652674	0.07047	0.0530967
4-Pyridoxic acid	0.000209029	0.0173736	0.0415807	0.000323476	0.000303364	0.0154182	0.0975335	0.000288495	0.000293452	0.0005467	0.294031	0.000694899	0.000886807	0.0883305	0.173829
3-phosphoglycerate	0.12071	0.087756	0.120927	0.463981	0.500847	0.236745	0.680454	0.768748	0.635323	44.6432	55.3119	30.1833	50.2588	44.6718	53.0315
Indoleacrylic acid	1.40972	1.40402	1.56248	3.07052	3.10589	3.15008	3.24681	3.14839	3.14229	2.44455	2.94267	2.28597	2.1355	2.08475	2.35393
Kynurenic acid	1.74184	1.62989	1.74277	1.31667	1.15277	0.969621	1.15106	1.05678	1.0327	0.696651	0.121804	0.220951	0.287435	0.916358	0.196393
citrate-isocitrate	40.852	44.1371	48.5143	3.08371	2.64438	2.11823	2.24057	1.83459	9.68445	33.2437	33.056	22.7381	44.0373	35.8309	34.0454
isocitrate	0.110251	0.09809	0.087167	0.320473	0.283835	0.245152	0.272219	0.174703	0.395143	0.131941	0.15141	0.0841687	0.12682	0.0678046	0.15559
citrate	16.6554	18.4492	19.9769	0.966872	0.884217	0.366711	0.654111	0.672819	4.02671	17.2115	15.7899	11.022	18.6844	12.9078	21.7543
2-dehydro-D-gluconate	0.0314645	0.0213569	0.0281957	0.0911138	0.0732141	0.0770324	0.101231	0.0584203	0.0803766	0.0425698	0.0416869	0.0399099	0.0830852	0.0515891	0.059958
D-gluconate	0.546798	0.465318	0.533763	0.624072	0.446066	0.609754	0.503857	0.510987	0.616507	0.285506	0.188816	0.191459	0.19372	0.382882	0.221274
D-erythrose-4-phosphate	0.396902	0.461675	0.671705	2.4642	1.42858	2.18076	1.92967	1.29847	3.22783	5.01354	3.5458	5.57375	3.21275	2.86311	3.04347
Xanthurenic acid	0.028849	0.0307851	0.0188947	0.139487	0.127138	0.196355	0.207061	0.118293	0.150503	0.0310529	0.0238163	0.0595948	0.0932409	0.180785	0.0607103
lipoate	0.000209029	0.000214878	0.00020105	0.000323476	0.00348918	0.00385638	0.000310958	0.000288495	0.00471196	0.0005467	0.000864015	0.000694899	0.000886807	0.000547215	0.000637196
D-glucarate	0.140852	0.00819378	0.00546584	0.343317	0.366119	0.00732659	0.314763	0.300655	0.28077	0.0553268	0.0516183	0.0575325	0.0367078	0.0390148	0.0849985
deoxyribose-phosphate	0.0461467	0.0404924	0.00746242	0.0805783	0.0861301	0.15591	0.0967023	0.101195	0.0940021	0.377053	0.616862	0.395738	0.559283	0.496827	0.668353
pantothenate	0.0839027	0.0998073	0.0929907	0.468079	0.259892	0.344637	0.33565	0.262989	0.2726	0.299437	0.0234023	0.833015	0.346158	0.275542	0.371864
prephenate	0.000209029	0.000214878	0.00020105	0.00396875	0.000303364	0.00704178	0.00495979	0.00397519	0.000293452	0.0005467	0.000864015	0.000694899	0.000886807	0.000547215	0.000637196
deoxyuridine	0.000209029	0.000214878	0.00020105	0.000323476	0.000303364	0.000332641	0.000310958	0.000288495	0.000293452	0.00925425	0.0116895	0.0156144	0.0238715	0.0144139	0.000637196
ribose-phosphate	0.143488	0.155395	0.151051	0.72636	0.684638	0.509423	0.76657	0.530098	0.627182	1.66875	0.821164	13.2447	0.630785	0.803052	1.58839
thymidine	0.000209029	0.00272001	0.00748174	0.0209294	0.000303364	0.0111248	0.0093431	0.000288495	0.0100611	0.0005467	0.000864015	0.000694899	0.000886807	0.000547215	0.000637196
uridine	1.89222	2.07895	2.01969	0.0137482	0.0236208	0.0505568	0.0143904	0.0236402	0.022847	1.35994	1.28882	0.361106	0.729345	2.17834	1.01102
deoxyinosine	0.00618708	0.0107969	0.00020105	0.00338446	0.0100901	0.00971342	0.000310958	0.00336872	0.000293452	0.0187105	0.0123992	0.279708	0.0206908	0.00990116	0.0630005
shikimate-3-phosphate	0.0112218	0.0143498	0.0313093	0.0494385	0.0771474	0.0679462	0.0892159	0.0754645	0.0241229	0.106283	0.0328743	0.0663111	0.0723999	0.0327746	0.0518228
D-glucono--lactone-6-phosphate	0.00492521	0.00624087	0.0188062	0.0230431	0.0500542	0.0172821	0.0564969	0.0501934	0.0625332	0.0370799	0.000864015	0.016663	0.0421709	0.0520504	0.0628709
hexose-phosphate	2.18117	2.13787	2.28712	4.02937	5.28259	4.93145	4.54138	4.63777	4.44331	4.55935	3.89865	4.03544	4.12256	3.55469	4.63351
glucose-1-phosphate	15.8512	14.2571	17.6094	2.28554	3.39781	2.38234	2.45236	2.07818	1.91911	5.03732	4.17418	2.73088	3.22176	5.1676	4.35184
glucose-6-phosphate	0.044357	0.036221	0.0151835	0.0350977	0.0127845	0.0327427	0.000310958	0.0169547	0.0897279	0.297226	0.34675	0.23519	0.182865	0.26662	0.218265
fructose-6-phosphate	0.0741695	0.0519304	0.0572622	0.119271	0.089427	0.137666	0.113601	0.0718033	0.0817464	0.375493	0.360632	0.252362	0.299503	0.233956	0.304216
1,3-diphopshateglycerate	0.0159829	0.0147954	0.00945422	0.0486128	0.0636622	0.0374521	0.0580462	0.0660031	0.0358543	0.536951	0.949609	0.384894	0.860924	0.688129	0.756736
2,3-Diphosphoglyceric acid	0.00564788	0.00683817	0.00970416	0.0291226	0.0413408	0.0207493	0.0285515	0.0265579	0.0226704	0.257023	0.233098	0.141191	0.125632	0.162031	0.214902
S-ribosyl-L-homocysteine	0.0834772	0.0851628	0.120349	0.183396	0.152857	0.110468	0.143448	0.115951	0.166971	0.0426353	0.0590795	0.0166881	0.0450554	0.0160632	0.0305219
inosine	1.55526	1.5796	1.5643	0.155887	0.11319	0.1491	0.117868	0.133223	0.123917	1.40286	1.00776	79.9922	0.507855	1.4618	1.90592
6-phospho-D-gluconate	0.00672337	0.00493122	0.00267279	0.0161864	0.0173153	0.0159921	0.0248482	0.0153442	0.026321	0.0213737	0.000864015	0.0138865	0.00987289	0.0226548	0.0293075
xanthosine	0.642713	0.675385	0.718508	2.92568	2.36906	2.57465	2.82323	2.45586	1.96163	0.81892	0.709719	2.3977	0.852447	0.934862	0.625473
D-sedoheptulose-1-7-phosphate	0.43197	0.390898	0.428939	0.205097	0.152372	0.16515	0.194724	0.16978	0.206002	2.04098	2.11621	2.15805	2.20403	1.69621	1.87422
N-acetyl-glucosamine-1-phosphate	1.02626	0.869068	0.741188	3.00997	2.72783	2.91866	3.28092	3.50844	2.82683	1.00676	0.655942	1.9491	0.789902	0.828059	0.705208
glutathione	0.190065	0.166323	0.144957	0.0781907	0.0583931	0.0942175	0.0330891	0.104274	0.0728693	0.67696	1.09282	0.611504	1.25771	0.792785	0.449469
dUMP	0.000209029	0.000214878	0.00020105	0.000323476	0.000303364	0.000332641	0.000310958	0.000288495	0.00397169	0.012572	0.013909	0.014389	1.29749	0.900865	1.07196
Geranyl-PP	0.0437964	0.0518936	0.0442732	0.0795846	0.0690955	0.0110614	0.0765175	0.0590726	0.0574527	0.0891344	0.069545	0.106956	0.0903264	0.0985802	0.130069
O8P-O1P	0.0344508	0.0251664	0.0460506	0.147917	0.149006	0.103559	0.13442	0.125532	0.134847	0.348823	0.241115	0.246378	0.0880584	0.178688	0.286174
dTMP	0.0143288	0.0222674	0.011284	0.0355399	0.0171861	0.0104535	0.0179311	0.0278082	0.0159353	0.128145	0.0912443	0.123069	0.0999032	0.0751736	0.0980749
cyclic-AMP	23.1855	23.3734	21.9615	6.72646	6.67579	4.67377	6.44022	5.30556	6.74358	0.981099	0.965656	0.660456	1.07076	1.28984	0.848704
fructose-1,6-bisphosphate	0.122017	0.124554	0.129022	0.373818	0.393781	0.341556	0.49916	0.407021	0.411397	1.01949	0.972576	0.676531	1.15145	0.883403	1.25078
trehalose-sucrose	49.6087	44.5521	43.1227	0.584084	0.604079	0.610213	0.611557	0.629544	3.26026	34.4784	10.0511	9.55919	9.15552	20.8136	8.61663
Cellobiose	0.0269351	0.0247136	0.0244861	0.0714179	0.0781357	0.0756527	0.0707942	0.0596221	0.0614279	0.0339421	0.039747	0.0111852	0.0509825	0.0163564	0.014654
orotidine-5-phosphate	0.0371264	0.0223701	0.0326207	0.0320655	0.0282342	0.030235	0.0486376	0.0360828	0.0340102	0.052473	0.0411467	0.0603466	0.0184353	0.014986	0.0451107
SBP	0.0211665	0.0270713	0.0233266	0.323029	0.183932	0.172555	0.20186	0.204644	0.153197	0.133928	0.130013	0.183083	0.16188	0.175649	0.211131
trans, trans-farnesyl diphosphate	0.000209029	0.000214878	0.00450376	0.019926	0.021646	0.0145378	0.0157355	0.0258069	0.0198303	0.0238987	0.0258397	0.0141361	0.0346803	0.0217381	0.0604087
S-adenosyl-L-homocysteine	2.28633	2.14599	2.16342	0.126506	0.0955614	0.117616	0.145082	0.0956736	0.203033	0.154968	0.1927	0.0128372	0.237929	0.270539	0.133331
dCDP	0.00432543	0.000214878	0.00020105	0.014091	0.0168541	0.00836033	0.00568017	0.0083568	0.00478883	0.0314377	0.0278246	0.0399536	0.0245016	0.0276734	0.0219874
5-phosphoribosyl-1-pyrophosphate	0.0245167	0.0098886	0.011092	0.0699306	0.0486385	0.0309595	0.043929	0.0251017	0.0090671	0.0513614	0.0476694	0.0175881	0.0509538	0.0229643	0.0143068
OBP	0.0269867	0.019939	0.0361186	0.143489	0.0683596	0.0824931	0.132796	0.137902	0.152185	0.174395	0.167356	0.0833532	0.08684	0.0778647	0.133706
dTDP	0.00343633	0.00542563	0.00599872	0.0171809	0.000303364	0.0143038	0.00690205	0.0192437	0.0243112	0.0994217	0.246185	0.0795167	0.105584	0.104222	0.0498924
CDP	0.0443583	0.108924	0.128142	0.167195	0.182996	0.0692804	0.0977864	0.140011	0.0873859	0.25352	0.28332	0.247966	0.231223	0.136239	0.248813
UDP	0.0329046	0.031636	0.023655	0.142325	0.120986	0.0614855	0.145708	0.138504	0.140667	1.89836	2.35899	1.02367	2.24474	1.34676	2.01369
Cholic acid	0.00995232	0.00693847	0.00385362	0.0168842	0.000303364	0.00936914	0.010954	0.000288495	0.0143855	0.0005467	0.000864015	0.000694899	0.000886807	0.01005	0.000637196
trehalose-6-Phosphate	1.15651	0.939555	1.2549	2.54792	2.65187	1.43305	2.50218	2.35483	2.43887	1.08486	1.10025	0.550193	1.00891	0.955012	1.11364
Thiamine pyrophosphate	0.000209029	0.000214878	0.00601104	0.0282734	0.0362933	0.0329001	0.0335829	0.0431142	0.0703904	4.74465	4.70182	4.60029	5.08286	3.7413	5.66547
adenosine 5-phosphosulfate	0.00289164	0.000214878	0.00323524	0.000323476	0.000303364	0.000332641	0.000310958	0.000288495	0.000293452	0.0276655	0.000864015	0.000694899	0.0303836	0.0276837	0.0278462
ADP	0.0153059	0.0119243	0.0176039	0.0642999	0.100647	0.0123639	0.073406	0.0715294	0.0612086	4.61742	5.69132	3.92148	6.31763	3.97404	5.31751
dGDP	0.0221017	0.0197566	0.0272689	0.0506995	0.0918884	0.0357966	0.059335	0.0414411	0.0451942	4.88542	5.3824	3.54381	6.53486	4.02085	5.84916
IDP	0.00294556	0.00390365	0.00472463	0.0219213	0.0216157	0.00874634	0.0136163	0.000288495	0.0127768	0.536162	0.739224	0.514589	0.758865	0.518299	0.821634
GDP	0.000209029	0.000214878	0.00020105	0.0260386	0.0167458	0.00596502	0.0250304	0.0245532	0.0228872	0.138906	0.145392	0.0335326	0.135135	0.0629278	0.0981873
CDP-ethanolamine	0.00481666	0.00499706	0.0134039	0.0124097	0.0111785	0.00829749	0.00782917	0.0038581	0.00809595	0.0005467	0.000864015	0.000694899	0.0141824	0.000547215	0.000637196
FMN	0.0103628	0.000214878	0.0274668	0.0605579	0.0458848	0.0412775	0.0609124	0.0391251	0.0523488	0.0377254	0.039719	0.0509731	0.0202846	0.0469319	0.0322339
cholesteryl sulfate	0.0397184	0.022227	0.00610506	0.0159142	0.000303364	0.0225787	0.00928921	0.0193003	0.0388981	0.256984	0.0584121	0.171232	0.122481	0.0905261	0.214324
dCTP	0.000209029	0.000214878	0.00020105	0.0133997	0.00628047	0.0206373	0.00716236	0.0159213	0.00888841	0.0792702	0.0437533	0.038349	0.110172	0.0515964	0.0747386
dUTP	0.000209029	0.000214878	0.00020105	0.000323476	0.00627963	0.00688583	0.0092899	0.0119439	0.017666	0.0163703	0.000864015	0.014217	0.0121962	0.000547215	0.0131179
dTTP	0.00530071	0.0118616	0.0101597	0.0126517	0.0111993	0.015299	0.0193093	0.00796588	0.0107726	0.703641	0.873664	0.18219	0.43046	0.338665	0.351738
CTP	0.0216448	0.0197458	0.0309811	0.0109731	0.0241786	0.0206659	0.0244263	0.0205764	0.0144352	0.489205	0.385416	0.297198	0.579278	0.423798	0.453271
UTP	0.024507	0.0172911	0.010246	0.0215852	0.0251195	0.0143945	0.01926	0.0132714	0.0116108	4.35265	4.9845	1.46528	5.49607	4.16017	4.44673
CDP-choline	0.0253712	0.0266853	0.0221963	0.000323476	0.000303364	0.000332641	0.000310958	0.000288495	0.000293452	0.00754434	0.000864015	0.000694899	0.0102	0.0201359	0.000637196
dATP	0.000209029	0.00345762	0.00020105	0.00664118	0.00907	0.0160467	0.00786552	0.000288495	0.00674795	1.34019	1.0656	0.592173	3.02072	1.89866	2.96172
Taurodeoxycholic acid	0.0162376	0.0177458	0.00265713	0.0376179	0.0387114	0.0241311	0.0516112	0.0179246	0.0308275	0.0201132	0.0178565	0.0167902	0.000886807	0.00880537	0.0234521
ATP	0.0306128	0.017525	0.024932	0.0446764	0.0279571	0.042063	0.0221675	0.0221323	0.0195707	21.8662	20.2182	9.00687	22.8278	14.6753	19.278
dGTP	0.0366483	0.0162616	0.0309218	0.0311607	0.0272138	0.0374711	0.0293885	0.0218798	0.0310573	21.7085	20.6067	9.08366	21.6968	15.7983	20.2296
GTP	0.0122093	0.00999092	0.008328	0.0275186	0.0202329	0.0141795	0.0207349	0.0243073	0.029721	0.765762	0.433216	0.139238	0.585771	0.481887	0.439162
UDP-D-glucose	0.000209029	0.00444018	0.00647125	0.000323476	0.000303364	0.000332641	0.000310958	0.000288495	0.000293452	0.951896	1.33544	0.688871	1.57061	0.839482	1.08918
UDP-D-glucuronate	0.000209029	0.000214878	0.00020105	0.000323476	0.000303364	0.000332641	0.00571577	0.00394817	0.000293452	1.67239	1.61167	0.927088	1.86773	1.37187	2.13691
ADP-D-glucose	0.00427633	0.0118689	0.00961699	0.00742146	0.00976721	0.0145379	0.0107367	0.00862516	0.00404766	0.0138295	0.000864015	0.0175734	0.0285573	0.0327167	0.0468975
guanosine 5-diphosphate,3-diphosphate	0.0107188	0.0148694	0.0150685	0.0273121	0.0341708	0.0270071	0.0486329	0.0510529	0.0393345	0.128314	0.053682	0.062334	0.0958636	0.0755137	0.0805797
UDP-N-acetyl-glucosamine	0.000209029	0.00296389	0.00462511	0.000323476	0.000303364	0.000332641	0.000310958	0.000288495	0.000293452	0.604815	0.741267	0.474751	0.8139	0.679624	0.693183
glutathione disulfide	0.515685	0.511925	0.597431	0.0178416	0.0219567	0.013156	0.02004	0.0185195	0.0222808	2.87934	6.83704	3.39936	8.25216	6.54471	2.90696
NAD_nega	0.000209029	0.00296217	0.00600018	0.00520619	0.000303364	0.0214232	0.0100132	0.000288495	0.012147	4.49862	7.09211	0.0191672	9.76884	5.70965	4.17579
dephospho-CoA	0.000209029	0.000214878	0.00020105	0.000323476	0.00485948	0.000332641	0.000310958	0.000288495	0.00541531	0.0402518	0.000864015	0.0351554	0.000886807	0.017606	0.021983
cyclic bis3-5 dimeric GMP	0.117308	0.111698	0.0998892	0.000323476	0.000303364	0.000332641	0.000310958	0.00862095	0.000293452	0.0113171	0.000864015	0.000694899	0.0122381	0.0100702	0.0073289
NADP_nega	0.000209029	0.000214878	0.00020105	0.00520729	0.0041865	0.00611914	0.00571795	0.000288495	0.000293452	0.973269	1.29558	0.027226	1.7545	0.926405	0.9338
NADPH	0.00673348	0.000214878	0.00020105	0.0096533	0.00522026	0.000332641	0.000310958	0.0106166	0.00541275	0.00628501	0.000864015	0.000694899	0.0163135	0.0100792	0.000637196
coenzyme A	0.000209029	0.00295957	0.00416124	0.000323476	0.00627074	0.00686838	0.00571755	0.0072977	0.00472399	0.751828	0.752925	0.757296	0.802616	0.332033	0.820329
acetyl-CoA	0.000209029	0.00384679	0.00020105	0.000323476	0.00544232	0.000332641	0.000310958	0.000288495	0.000293452	1.84488	1.37808	1.51958	1.3584	1.25122	3.15396
propionyl-CoA	0.000209029	0.000214878	0.00020105	0.000323476	0.000303364	0.000332641	0.000310958	0.000288495	0.00540017	0.0477419	0.0516811	0.0191842	0.0224711	0.0251739	0.0997317
butyryl-CoA	0.000209029	0.000214878	0.00020105	0.000323476	0.000303364	0.000332641	0.000310958	0.000288495	0.000293452	0.130764	0.016427	0.0367022	0.0489677	0.0481384	0.102584
malonyl-CoA	0.00432705	0.000214878	0.00020105	0.000323476	0.000303364	0.000332641	0.000310958	0.000288495	0.000293452	0.0125792	0.000864015	0.0159813	0.000886807	0.000547215	0.0146733
3-hydroxybutyryl-CoA	0.000209029	0.00296541	0.00020105	0.000323476	0.000303364	0.000332641	0.000310958	0.000288495	0.000293452	0.0005467	0.000864015	0.0111893	0.000886807	0.000547215	0.000637196
2-hydroxygluterate	0.841549	0.88247	0.776251	0.472047	0.430743	0.561854	0.610575	0.494742	0.574901	0.627534	0.960233	0.576199	0.938921	0.785669	0.864526
2-deoxyglucose-6-phosphate	0.0419149	0.0331791	0.0399026	0.0143272	0.0187063	0.0112048	0.0102272	0.0183824	0.00806754	0.0527304	0.0487515	0.122431	0.0473358	0.0475687	0.0686829
3-hydroxybutyric acid	0.726124	0.727515	0.630205	1.48494	1.31503	1.43285	1.34367	1.04027	1.03384	0.397635	0.98788	1.03826	1.00678	0.944392	0.365395
4-phosphopantothenate	0.0636537	0.0663692	0.062841	0.0965657	0.0437299	0.127736	0.10349	0.104173	0.125301	0.0554501	0.0337797	0.027949	0.0600593	0.0364754	0.0250213
Urea	0.000209029	0.00752976	0.00020105	0.0420989	0.0504934	0.0301202	0.0776633	0.0537655	0.0563772	0.055002	0.0535764	0.0298877	0.0681248	0.0269002	0.064904
ethanolamine	0.123481	0.104645	0.13876	7.45891	6.51404	5.97279	7.21609	6.86199	7.7091	1.9488	2.92836	6.12691	5.4053	1.24381	1.95081
glycine	0.000209029	0.00296543	0.00020105	0.000323476	0.000303364	0.00918291	0.0214621	0.0225612	0.0222874	0.0005467	0.0160511	0.000694899	0.000886807	0.000547215	0.000637196
alanine	25.4102	26.2233	25.6787	2.84102	3.26715	2.51902	11.5728	10.625	10.6491	4.61382	3.53678	2.79183	3.67548	7.86407	3.84889
betaine aldehyde	0.0347081	0.0397028	0.0533859	0.015941	0.0145498	0.00744405	0.0186953	0.00891875	0.014394	0.0213218	0.0235459	0.0374625	0.0272176	0.0169668	0.0122974
choline	0.202932	0.141398	0.155637	0.000323476	0.000303364	0.000332641	0.000310958	0.000288495	0.0719643	2.65525	0.771758	0.186405	0.427921	0.156201	0.289884
4-aminobutyrate	3.57471	3.24074	3.94961	11.5702	11.5394	11.428	11.7474	10.5521	11.3235	1.32023	0.989452	1.56702	0.942398	1.12869	1.39151
dimethylglycine	0.315198	0.266834	0.285532	0.707854	0.678918	0.569452	1.5971	1.35398	1.53718	0.448471	0.388648	0.611259	0.153927	0.243545	0.247096
serine	24.6277	24.8852	25.3978	0.704524	0.438327	1.30629	0.469262	0.449804	0.667799	6.00498	4.45425	1.98569	4.19388	8.05297	4.30802
cytosine	0.256331	0.181785	0.199781	0.200532	0.000303364	0.000332641	0.000310958	0.0786328	0.000293452	0.0005467	0.194095	0.000694899	0.219664	0.372611	0.149678
Creatinine	0.104575	0.101682	0.115332	0.172561	0.189022	0.245309	0.170947	0.14355	0.140435	0.121335	0.151836	0.105763	0.066973	0.090232	0.11568
proline	36.5468	36.3945	35.7329	4.46142	5.40143	15.2052	4.17652	3.6577	4.16701	10.123	7.73559	13.9669	8.37916	15.5131	8.08123
indole	0.520555	0.442469	0.486167	0.163556	0.176829	0.151	0.190508	0.154304	0.204657	0.134026	0.129185	0.0397842	0.115887	0.175704	0.0952979
betaine	50.1508	50.716	45.5718	54.4475	48.9108	46.7872	56.52	58.2336	15.3156	16.2212	35.0172	14.734	36.9402	19.6923	21.9533
valine	8.65502	7.49759	9.34523	29.4789	30.3859	28.7786	32.4877	28.5566	31.077	3.31985	3.5901	4.31986	3.2998	3.9582	4.00393
threonine	27.1478	26.4135	26.4907	2.50358	2.45765	3.85339	2.87728	2.85311	3.29715	5.63027	5.41082	3.53175	5.07785	10.0446	5.10579
homoserine	0.159702	0.176991	0.193204	0.033995	0.038617	0.0470039	0.074663	0.0610484	0.0829927	0.0688291	0.0576062	0.0254814	0.0346363	0.0720395	0.0599304
purine	1.31786	1.07287	1.13364	1.60588	1.79848	1.87793	2.89476	2.30898	2.49644	0.316794	0.392384	0.268634	0.330475	0.545188	0.324392
cysteine	0.000209029	0.0261528	0.0255863	0.0189561	0.0075817	0.0045912	0.0154176	0.0244487	0.00597837	0.0264064	0.033812	0.0159628	0.034828	0.028953	0.000637196
nicotinamide	10.8635	10.8736	12.0397	0.235948	0.187668	0.430642	0.256631	0.28792	0.292025	123.893	99.0727	171.578	37.8779	58.7005	136.653
Imidazoleacetic acid	0.0461851	0.0323712	0.0505116	0.17418	0.0968656	0.146161	0.164467	0.129374	0.143999	0.0921126	0.0814597	0.0787054	0.0719243	0.0667938	0.0804167
thymine	0.00730376	0.000214878	0.00020105	0.000323476	0.0131811	0.0131383	0.000310958	0.00437619	0.000293452	0.0005467	0.000864015	0.000694899	0.000886807	0.00442334	0.000637196
DL-Pipecolic acid	7.43303	7.28501	8.65167	26.8472	26.4343	31.019	32.7632	28.2344	29.335	28.5696	27.6159	20.4749	24.628	20.6547	25.2805
N-Acetylputrescine	0.00407091	0.000214878	0.00339978	0.00524216	0.0142713	0.0127827	0.000310958	0.000288495	0.0331951	0.0123128	0.0348497	0.0327196	0.0344875	0.0255599	0.050786
hydroxyproline	0.0764224	0.052929	0.066002	0.496922	0.43267	0.384584	0.400352	0.380178	0.446136	0.0518255	0.0278246	0.0670004	0.0570832	0.0413799	0.0526879
leucine-isoleucine	65.0207	63.8222	59.9308	102.76	108.193	105.636	13.9012	86.281	92.3811	125.776	154.395	171.005	151.983	150.922	139.372
ornithine	22.5529	20.0112	22.9206	0.528269	30.396	0.93641	15.6549	25.6631	0.367086	2.71853	2.71828	1.46355	1.99206	5.51621	1.42098
asparagine	20.1391	20.9945	21.1396	0.67029	0.33223	1.10375	1.72234	1.88231	1.94738	5.60002	4.13662	4.19797	3.81273	6.95627	5.23117
aspartate	5.22175	6.4475	6.6369	0.429232	0.318184	0.447052	0.280531	0.265262	0.296157	2.86394	2.50546	2.52008	2.6989	3.88019	2.54419
adenine	3.54046	3.5444	3.64741	5.06742	5.10284	7.79618	5.97734	5.3922	4.99993	1.06118	0.759255	0.952146	0.888591	1.3613	1.14676
Methylcysteine	4.28376	3.88818	4.24758	6.48664	6.34611	8.88376	6.77573	6.31838	5.49901	0.702716	0.647676	0.764687	0.801604	1.05681	0.692556
homocysteine	0.0463959	0.0703206	0.0465469	0.0695393	0.0700274	0.130311	0.09845	0.0839956	0.0730327	0.0579489	0.0139013	0.0551977	0.0247636	0.0493276	0.0336308
methylnicotinamide	0.238648	0.190156	0.286218	4.8575	3.55921	2.39316	4.22195	3.46012	4.3651	0.601772	0.523968	0.42539	0.668982	0.483754	0.731349
lysine	29.552	26.6678	30.6168	0.535935	9.71338	1.18919	0.572999	1.95781	0.694916	3.80345	3.86758	2.37269	3.36712	5.70186	3.1501
glutamine	3.12333	1.91564	2.12048	1.45915	0.219524	0.223419	0.28582	0.595012	0.674594	0.942034	1.03929	1.82437	1.00402	1.07004	1.34908
O-acetyl-L-serine	0.039314	0.0577947	0.0397673	0.492574	0.428956	0.396271	0.40132	0.333086	0.422014	0.0399586	0.0569384	0.0555433	0.0468622	0.0252917	0.061545
glutamate	25.6688	26.4964	26.2667	1.47573	1.04716	1.41687	1.2333	0.875938	1.07843	46.7165	60.7579	40.3017	60.0205	43.1835	36.2204
methionine	21.9782	20.577	20.6554	42.31	41.8415	35.3413	43.7305	35.8115	41.9105	13.2494	12.7536	16.1965	14.8054	19.018	13.1881
guanine	0.00919861	1.28214	0.00937551	0.0461668	0.0531475	0.0436209	0.0266359	0.028325	0.0542104	0.0916782	0.09364	0.175423	0.0680844	0.0710313	0.100294
histidine	46.6468	51.3439	48.7601	2.5905	2.30634	3.77854	22.9226	29.7719	11.7664	15.3203	11.9993	8.41902	11.1408	22.5884	10.3945
2-Aminooctanoic acid	0.114593	0.125929	0.0990874	0.715409	0.645183	0.655336	0.697877	0.553477	0.696628	0.0913703	0.0596059	0.104158	0.123503	0.08725	0.118776
carnitine	0.92544	0.91994	0.785935	2.91975	2.50123	2.87209	3.37408	3.4217	3.19717	1.37873	0.807894	0.956979	0.865199	0.951231	1.39141
Methionine sulfoxide	9.16563	8.08029	8.81117	2.863	2.88148	3.32213	11.553	9.25346	8.86977	3.17572	3.13852	1.34292	4.0221	4.10082	4.15021
phenylalanine	34.5574	35.0147	27.4081	49.6477	44.6223	50.4973	45.6886	42.1459	43.7972	40.4829	39.7944	31.4133	42.006	51.9052	36.8553
Pyridoxamine	0.000209029	0.000214878	0.00371909	0.000646952	0.00828437	0.00608025	0.0119079	0.00988106	0.00753534	0.0073282	0.000864015	0.014287	0.000886807	0.000547215	0.000637196
pyridoxine	0.165029	0.137384	0.170067	0.563691	0.57506	0.498612	0.634468	0.633102	0.68052	0.0347536	0.0397087	0.0440555	0.0280706	0.0566972	0.0239158
1-Methyl-Histidine	0.156273	0.183877	0.133198	1.35487	1.27237	1.31407	1.71519	2.00198	2.06407	2.1969	2.07799	1.97298	0.140433	0.103484	0.159444
N-acetyl-L-ornithine	0.0106476	0.00896422	0.00298446	0.0164145	0.000303364	0.000332641	0.0135026	0.0194383	0.0101984	0.0171203	0.000864015	0.000694899	0.0144542	0.000547215	0.000637196
arginine	98.1664	98.4932	104.708	3.08625	1.76074	4.9304	1.82424	2.28944	2.56211	15.7553	15.5279	5.34098	7.54448	24.8365	11.4279
citrulline	16.2936	16.5929	16.2168	51.5983	48.1523	50.6496	51.6213	48.2977	48.3537	8.78646	13.6957	13.7078	19.5537	17.3313	15.0425
glucosamine	0.121685	0.120887	0.103669	0.0359942	0.0563721	0.0630137	0.247517	0.178349	0.235572	0.229834	0.126133	0.164959	0.331421	0.300006	0.181501
tyrosine	15.7531	16.162	16.9379	24.4558	26.8978	31.9843	24.0588	23.8192	21.6575	2.92415	2.74152	3.42342	3.2964	4.16513	2.56452
Phosphorylcholine	1.97014	1.52898	0.340195	4.22468	4.92922	4.78301	5.87962	5.17577	5.63849	1.86065	0.292012	0.435239	1.18251	0.644677	0.588452
3-phospho-serine	0.138583	0.134699	0.131257	0.262927	0.214528	0.27072	0.269646	0.236438	0.297508	0.075794	0.185924	0.0745217	0.119553	0.109482	0.156794
N6-Acetyl-L-lysine	12.3053	10.9032	11.59	45.331	36.6934	43.451	41.9081	35.7312	40.2051	2.30775	1.77539	3.36466	2.10278	2.86881	2.42025
Acetyllysine	9.11299	8.03341	10.2573	35.7449	27.6067	30.2701	31.8424	30.3246	36.2682	1.79761	1.54902	1.98231	1.92904	2.44144	1.51085
N-acetyl-glutamine	0.16252	0.0739479	0.174416	0.612443	0.553377	0.598412	0.573422	0.517503	0.451464	0.239794	0.189889	0.200236	0.236014	0.197231	0.205706
N-acetyl-glutamate	0.0814046	0.0859759	0.0686308	0.174637	0.157126	0.177844	0.211092	0.180741	0.13992	0.069571	0.0922348	0.0656288	0.0975833	0.0675473	0.0798928
Ng,NG-dimethyl-L-arginine	3.86701	3.99875	3.56713	13.5063	15.2878	10.8237	10.9841	11.5995	13.585	0.847382	0.677121	1.42419	0.511005	0.82113	0.338085
Acetylcarnitine DL	0.144137	0.114502	0.124402	0.368719	0.400701	0.42265	0.292869	0.405304	0.335263	0.132592	0.0953337	0.0991332	0.212281	0.15984	0.148433
tryptophan	22.6006	23.6233	23.2151	0.459122	0.0162697	0.0417338	0.0181476	0.344267	0.514547	0.0576055	0.0639495	0.0263689	3.77396	7.25633	3.47807
Kynurenine	0.0297994	0.0288203	0.0291115	0.0210181	0.0885674	0.0112552	0.0158646	0.130468	0.138325	0.0314487	0.0258384	0.0655214	0.0225983	0.0188726	0.0205861
N-acetyl-glucosamine	0.066781	0.0628499	0.0619549	0.0212354	0.0120114	0.0167557	0.0282648	0.027586	0.0229104	0.0123946	0.0307796	0.0134672	0.000886807	0.0138103	0.000637196
Flavone	0.00947101	0.0148698	0.0057548	0.0261687	0.00617896	0.0269913	0.00490013	0.00743217	0.0228092	0.0412256	0.0222183	0.0375203	0.0519784	0.0557452	0.0233151
cystathionine	0.575153	0.55396	0.70736	0.0603115	0.0620914	0.0885924	0.0678196	0.0492464	0.13271	0.0804774	0.0298136	0.073526	0.0407951	0.096927	0.0747376
5-methoxytryptophan	0.000209029	0.00523175	0.00408052	0.00736708	0.000303364	0.00522874	0.00704339	0.000288495	0.000293452	0.0181065	0.000864015	0.0189092	0.0569267	0.0208755	0.0234679
Cystine	0.446529	0.436746	0.408394	0.0109968	0.034999	0.04818	0.000310958	0.00336441	0.0363949	0.0804601	0.0595741	0.0540072	0.0407654	0.0881099	0.0615555
cytidine	0.417623	0.468535	0.413114	0.060372	0.0980395	0.0841526	0.0975043	0.118842	0.0944756	1.26786	0.433094	0.135735	0.868971	2.38592	0.365326
biotin	0.0806013	0.0836163	0.0827659	0.135929	0.164836	0.223978	0.140819	0.145667	0.184616	0.799885	0.730083	0.432422	0.361359	0.493491	0.259496
deoxyadenosine	0.0433369	0.0577827	0.0837508	0.523547	0.194367	0.166665	0.212852	0.181534	0.224409	0.10183	0.0846197	0.0237876	0.0346325	0.770346	0.0186823
Glycerophosphocholine	30.6775	30.2972	28.2289	1.19269	0.829634	2.4574	1.84722	1.34698	1.49395	7.35753	5.63371	0.668099	6.16375	12.3123	5.13114
acadesine	0.0146312	0.0284657	0.0135789	0.0272474	0.0250943	0.0245051	0.0303544	0.0201136	0.02608	0.00764653	0.0147862	0.0171661	0.0345564	0.0306771	0.0209069
D-glucosamine-6-phosphate	0.00672992	0.0064439	0.00020105	0.00964814	0.000303364	0.0107189	0.000310958	0.000288495	0.00940273	1.03429	1.39207	0.763927	1.37752	1.06229	1.38415
D-glucosamine-1-phosphate	0.00333602	0.000214878	0.00924602	0.0141375	0.00976504	0.0114761	0.0133409	0.0185627	0.0128214	0.0005467	0.0260162	0.000694899	0.000886807	0.00626249	0.000637196
thiamine	0.000209029	0.000214878	0.00020105	0.000323476	0.0127204	0.0101931	0.0083544	0.0365377	0.00836762	0.0005467	0.0195261	0.0191371	0.0184175	0.000547215	0.000637196
deoxyguanosine	0.00481467	0.0143321	0.0143184	0.00738712	0.000303364	0.00486072	0.000310958	0.00932273	0.00351983	0.0466032	0.0133919	0.0639602	0.0428309	0.167395	0.205194
adenosine	39.6499	42.6173	35.5274	2.58694	2.00259	4.4349	2.3452	2.26642	2.51192	63.8049	38.7262	28.1389	28.7957	57.7641	46.8394
1-Methyladenosine	0.000209029	0.00341867	0.00020105	0.00791643	0.00774935	0.000332641	0.00729049	0.000288495	0.0111572	0.0904347	0.000864015	0.0735245	0.000886807	0.000547215	0.0512667
guanosine	0.72741	0.68711	0.570376	0.15839	0.170905	0.117576	0.198621	0.18762	0.16831	0.801041	0.41508	0.894976	0.226366	0.678262	0.440811
L-arginino-succinate	0.092231	0.136096	0.0925242	0.438089	0.416726	0.418715	0.2763	0.289795	0.264035	0.342823	0.569975	0.571057	0.536748	0.275623	0.0975088
S-methyl-5-thioadenosine	0.0938241	0.104071	0.0856365	0.00933576	0.576174	0.40434	0.45976	0.421018	0.0133809	0.0365374	0.0324599	0.0428821	0.0491748	0.0266196	0.0786214
7-methylguanosine	0.0284163	0.040074	0.0329479	0.678403	0.585331	0.167256	0.662096	0.53763	0.652922	0.037395	0.074728	0.0629512	0.0467926	0.0417746	0.0449613
dCMP	0.0499179	0.0751385	0.0654771	0.0111599	0.000303364	0.0175733	0.00643684	0.00536064	0.00868851	0.037751	0.0119214	0.0175144	0.0653518	0.01747	0.0204294
CMP	1.07737	1.11607	0.998677	0.199332	0.200655	0.100979	0.131904	0.125547	0.0744256	3.19424	4.9637	1.00349	4.68078	3.27897	3.44535
UMP	0.0479984	0.0405273	0.0383207	0.0214676	0.0352713	0.0282718	0.0211867	0.020564	0.0140622	0.28272	0.33377	0.66233	0.270027	0.254994	0.350223
dAMP	0.016434	0.0171138	0.00911664	0.0199741	0.0182476	0.0292766	0.0208457	0.0258936	0.0203316	0.345205	0.522514	0.385139	3.62892	2.55304	1.59847
Nicotinamide ribotide	0.00239158	0.000214878	0.00020105	0.0359742	0.00408171	0.0316026	0.00647432	0.00405849	0.0621017	0.0211108	0.033719	0.348411	0.0530463	0.0226709	0.0230428
aminoimidazole carboxamide ribonucleotide	0.0366982	0.0344026	0.0536703	0.112655	0.0654071	0.112603	0.113728	0.0833914	0.109219	0.0227111	0.0337049	0.0143836	0.0305652	0.0225311	0.037881
thiamine-phosphate	0.000209029	0.000214878	0.00020105	0.0564963	0.0404691	0.0459394	0.0543517	0.0583757	0.0695344	0.0255677	0.0182034	0.0190052	0.324438	0.284421	0.0202889
dGMP	0.0230551	0.0281959	0.0255002	0.000323476	0.00771343	0.000332641	0.00572038	0.000288495	0.000293452	0.0005467	0.000864015	0.000694899	0.0326364	0.025289	0.0190548
AMP	2.28154	2.33398	2.46932	0.332875	0.349479	0.31469	0.28148	0.312242	0.200229	4.236	9.0081	9.04405	10.3818	6.41464	8.3636
IMP	0.107512	0.121217	0.0983147	0.0211542	0.0153518	0.0108104	0.0164676	0.0172487	0.010814	0.2412	0.461479	0.588128	0.747099	0.38635	0.563869
S-adenosyl-L-methioninamine	0.00240418	0.00589621	0.00020105	0.00962701	0.00487579	0.000332641	0.00943095	0.0073218	0.00607224	0.0005467	0.000864015	0.000694899	0.000886807	0.000547215	0.000637196
GMP	1.58579	1.57894	1.57145	0.402898	0.494935	0.231267	0.24542	0.299482	0.117509	0.872428	1.79445	0.816674	1.35643	1.07473	1.15546
xanthosine-5-phosphate	0.000209029	0.000214878	0.00020105	0.000323476	0.000303364	0.000332641	0.000310958	0.000288495	0.000293452	0.0005467	0.000864015	0.000694899	0.000886807	0.0163647	0.0131862
riboflavin	0.00241077	0.000214878	0.00020105	0.000323476	0.00828553	0.000332641	0.0064343	0.0038581	0.000293452	0.0005467	0.000864015	0.000694899	0.000886807	0.0150994	0.000637196
S-adenosyl-L-methionine	0.00287462	0.00345918	0.00369987	8.72433	8.34942	4.99439	11.2264	7.42342	8.06507	2.79845	2.06221	4.45294	2.85639	1.60774	3.43044
folate	0.00535626	0.000214878	0.00320269	0.00889317	0.00448034	0.00495952	0.00609866	0.0072928	0.00530282	0.0202245	0.0299467	0.0338485	0.000886807	0.00781478	0.0349466
5-methyl-THF	0.0209625	0.00381867	0.0220286	0.00525053	0.0224251	0.0222458	0.00670914	0.00805294	0.041122	0.0415247	0.118716	0.000694899	0.000886807	0.000547215	0.000637196
NAD_posi	0.00335289	0.00939222	0.0231102	0.0312461	0.0106173	0.0310683	0.0106587	0.0188695	0.0141834	10.9684	14.5794	0.0815123	23.0141	12.8255	8.39926
NADP_posi	0.00564441	0.0157016	0.023873	0.0252109	0.026422	0.0105062	0.0198983	0.00373697	0.00788141	5.18662	6.4164	0.127861	9.80267	4.86147	5.62541
FAD	0.00576975	0.000214878	0.00508577	0.0215684	0.0244207	0.013774	0.0107284	0.00928859	0.00810135	0.959368	0.852247	0.623482	0.934317	0.779544	0.872934
succinyl-CoA	0.000209029	0.000214878	0.00278105	0.000323476	0.000303364	0.000332641	0.000310958	0.000288495	0.0067508	0.0416276	0.0410209	0.297251	0.0224555	0.028194	0.0291406
sarcosine	2.7225	2.82056	4.48101	0.1621	0.25878	0.187957	0.813326	0.769178	0.840818	0.364731	0.196839	0.276381	0.199893	0.465796	0.542452
putrescine	0.0128916	0.0037907	0.00553533	0.0856981	0.0579163	0.115056	0.0622476	0.069144	0.0692041	0.0477007	0.110433	9.07412	7.93168	6.15097	7.3708
spermidine	0.177027	0.126257	0.124351	0.116106	0.0892497	0.129387	0.106762	0.0946388	0.0896548	0.627037	0.474426	0.55637	0.810427	0.21865	0.554489
spermine	0.000209029	0.00758122	0.0276568	0.0250525	0.0413715	0.0219123	0.0168344	0.0300088	0.0249546	0.0802412	0.0861205	0.050728	0.0502161	0.0398826	0.0863664
creatine	0.0772442	0.0746939	0.0651932	0.263151	0.237032	0.248616	0.20895	0.234904	0.216617	0.0648188	0.0298043	0.0641503	0.058679	0.0408285	0.0840123
N-acetyl spermine	0.108692	0.100059	0.0993354	0.305557	0.229274	0.00347493	0.221676	0.25821	0.290176	1.01723	1.47325	0.352903	0.703692	0.370258	0.258838
N-acetyl spermidine	0.0121497	0.00607148	0.00634063	0.040302	0.0381843	0.0117581	0.0311525	0.049701	0.0570841	0.0715104	0.413317	0.214134	0.459249	0.134505	0.0938679
N1-Methyl-2_2-pyridone-3_5-carboximide	0.0839389	0.0884562	0.186385	1.6098	0.0206934	0.740053	1.21342	0.0127502	1.51574	0.0445341	0.210305	0.230523	0.218257	0.205807	0.0508916
N1-Methyl-2_4-pyridone-3_5-carboximide	0.000209029	0.000214878	0.00020105	0.00405732	0.000303364	0.000332641	0.00850054	0.00388699	0.00331534	0.0005467	0.000864015	0.000694899	0.0203947	0.000547215	0.0146584
Nicotinamide Riboside	0.000209029	0.000214878	0.00020105	0.000323476	0.000303364	0.000332641	0.000310958	0.000288495	0.00303436	0.0005467	0.0210651	0.0276693	0.000886807	0.000547215	0.000637196
cholesterol	0.316263	0.135811	0.244373	0.61202	0.762658	1.24888	0.763582	0.746319	0.651922	16.7309	12.3948	16.8828	15.035	14.5674	25.4516
