# Supplementary material for: Vibrio cholerae ensures function of host proteins required for virulence through consumption of luminal methionine sulfoxide
Source: PLoS Pathog. 2017 Jun 6;13(6):e1006428. doi: 10.1371/journal.ppat.1006428 (PMC5473594; doi:10.1371/journal.ppat.1006428)
Supplement: S2 Table — (XLSX) [file ppat.1006428.s011.xlsx]

## Sheet: Sheet1
S2 Table. Metabolomic analysis of the intestines of flies fed LB broth alone or inoculated with wild-type V. cholerae or a ∆gcvT mutant (normalized by sum).
Metabolites	LB1	LB2	LB3	WT1	WT2	WT3	∆gcvT1	∆gcvT2	∆gcvT3
glyoxylate	0.0448054	0.0624246	0.0566049	0.0456753	0.0413131	0.0352065	0.0542702	0.0418589	0.0499354
glycolate	0.0275237	0.0435409	0.0285024	0.0233355	0.0369861	0.0194947	0.0235025	0.0225077	0.0259356
pyruvate	0.101823	0.0900589	0.0757941	0.0798705	0.0785764	0.100606	0.116568	0.100787	0.0997978
lactate	4.81141	4.63907	3.76511	3.46734	3.68719	4.02686	3.29914	3.6531	3.19821
2-oxobutanoate	0.41043	0.43542	0.367836	0.428795	0.411708	0.432082	0.427563	0.407121	0.433259
acetoacetate	0.42005	0.352106	0.364771	0.421905	0.382443	0.383592	0.44563	0.353555	0.420288
glycerate	0.136187	0.156916	0.173695	0.0832788	0.0818168	0.104235	0.0949887	0.143673	0.10605
uracil	0.0302734	0.0306534	0.070431	0.0223315	0.0318882	0.125719	0.012143	0.0427822	0.0219036
fumarate	4.05028	3.48192	3.66646	2.45841	2.88454	2.57866	2.66597	2.99595	3.32479
Maleic acid	3.67818	3.49935	3.75199	2.28362	2.81618	2.56607	2.89743	2.96684	3.29164
2-keto-isovalerate	3.82404	3.46377	3.44584	2.32335	2.75602	2.46979	2.66538	2.84296	3.14336
Guanidoacetic acid	0.15501	0.189177	0.227686	0.193132	0.310387	0.975223	0.241902	0.32728	0.310339
succinate	4.79156	4.21471	6.23412	4.06289	4.13446	4.97557	4.25841	4.3525	4.5219
Methylmalonic acid	5.64041	4.86286	7.1326	4.73293	4.94214	6.09801	4.41091	5.4038	5.43725
3-S-methylthiopropionate	0.00110059	0.00372136	0.000964171	0.00110023	0.00450102	0.00112957	0.00122234	0.000967046	0.00107592
nicotinate	2.31597	0.215469	0.501904	0.604859	1.15728	0.4652	0.583079	0.957423	0.287251
taurine	5.92978	10.7905	6.50423	7.94014	6.14604	5.44088	5.67284	5.99616	5.29974
Pyroglutamic acid	0.0822523	0.0865239	0.0739809	0.0430415	0.0696746	0.0505857	0.0596109	0.0682457	0.0553121
Citraconic acid	4.57889	5.43196	3.8955	4.79064	5.37033	6.74988	6.33941	6.75138	6.39377
2-ketohaxanoic acid	0.0492499	0.0469399	0.0646967	0.0491061	0.0433583	0.0544892	0.0384645	0.0368649	0.0435438
N-Acetyl-L-alanine	0.0353981	0.0398166	0.0168206	0.0281424	0.025029	0.0234262	0.0370316	0.0351669	0.0122276
oxaloacetate	2.06921	1.45732	1.50646	9.17607	9.26608	20.4602	9.24253	2.01644	2.31471
Hydroxyisocaproic acid	0.0804897	0.07128	0.0625917	0.0800868	0.0803001	0.085929	0.0576673	0.0618529	0.0734706
malate	20.2581	17.8984	20.0646	13.8984	18.4086	15.5087	17.2881	17.161	19.8064
hypoxanthine	0.124945	0.159112	0.112589	0.096278	0.0978152	0.0679489	0.124187	0.104096	0.0828873
anthranilate	0.785892	0.469618	0.460385	0.578033	0.402731	0.512415	0.819339	0.432894	0.374886
p-aminobenzoate	0.762415	0.49948	0.393234	0.556876	0.440104	0.559034	0.729654	0.416686	0.385509
p-hydroxybenzoate	1.10623	0.434393	0.583203	0.661701	0.283833	0.563011	0.616486	0.495892	0.444099
acetylphosphate	0.101759	0.172149	0.136703	0.148338	0.129142	0.106408	0.100542	0.104802	0.10834
Carbamoyl phosphate	14.8784	24.0533	25.3348	40.1686	45.6822	42.3048	36.9197	46.9287	32.8801
a-ketoglutarate	0.748048	1.1974	0.996602	0.746089	0.772819	0.931642	0.778195	1.243	0.975138
Phenylpropiolic acid	2.1614	3.44974	3.07679	2.19184	2.25414	3.08239	2.06127	3.69388	2.69082
2-oxo-4-methylthiobutanoate	0.0165464	0.0110526	0.0184704	0.00855296	0.00811399	0.0129359	0.0123817	0.0193909	0.00981847
2-Hydroxy-2-methylbutanedioic acid	0.864183	0.74821	0.821149	0.794002	0.659398	0.805495	0.856459	0.825674	0.760575
3-methylphenylacetic acid	0.0416881	0.0864495	0.0307055	0.14475	0.00904622	0.00783718	0.134993	0.0826236	0.0248447
xanthine	0.188568	0.265475	0.669358	0.235696	0.300292	0.54663	0.199459	0.626218	0.287098
Hydroxyphenylacetic acid	0.167446	0.0904613	0.0709825	0.178004	0.0761489	0.0813246	0.197195	0.0774943	0.0576812
2,3-dihydroxybenzoic acid	0.00110059	0.000913778	0.000964171	0.00600921	0.0409481	0.00112957	0.00122234	0.0266095	0.00107592
orotate	0.605934	0.606253	0.529264	0.53983	0.65382	0.688689	0.675293	0.721413	0.734891
dihydroorotate	0.218356	0.173096	0.163673	0.398003	0.168027	0.185267	0.270894	0.188502	0.255392
allantoin	0.969674	2.70047	0.0175783	2.79833	4.22011	7.13525	3.06974	3.1175	2.88226
Aminoadipic acid	0.264048	0.206184	0.229596	0.209373	0.0761473	0.23766	0.234682	0.0726945	0.0937361
Indole-3-carboxylic acid	0.158308	0.166894	0.180938	0.123091	0.149988	0.161142	0.120372	0.13737	0.24322
phenylpyruvate	0.00313005	0.0021303	0.00586168	0.0816201	0.0916676	0.261883	0.104556	0.167793	0.227473
Atrolactic acid	0.0126982	0.00859328	0.0191479	0.00110023	0.00478565	0.0106831	0.00583024	0.00989445	0.00842644
Phenyllactic acid	0.0685807	0.052134	0.0930712	0.0300573	0.0399883	0.0446496	0.0377887	0.042933	0.00288629
quinolinate	2.61855	0.810499	2.22858	0.888131	1.0072	0.980012	1.05574	0.948784	1.0186
phosphoenolpyruvate	0.29741	0.233365	0.207854	0.305303	0.131879	0.175871	0.190343	0.14489	0.118045
Uric acid	5.64703	10.1561	11.4141	14.8068	12.7052	13.5733	7.35872	12.5249	14.3986
dihydroxy-acetone-phosphate	0.35694	0.455748	0.231831	0.402435	0.112665	0.208335	0.358607	0.166004	0.18352
D-glyceraldehdye-3-phosphate	0.426686	0.45016	0.205191	0.400082	0.122815	0.211686	0.334265	0.194879	0.227029
sn-glycerol-3-phosphate	2.75473	3.08157	3.3287	2.24533	2.50996	2.19787	3.09646	2.117	2.55506
shikimate	0.0210355	0.0051767	0.0113536	0.00850205	0.00900247	0.00414015	0.00122234	0.000967046	0.0069689
aconitate	3.45834	4.09224	2.76442	3.19486	4.52471	6.0233	5.411	5.99228	5.45804
allantoate	0.0533855	0.0375961	0.029845	0.0363563	0.0560985	0.0805143	0.0388338	0.0265522	0.0488495
Ascorbic acid	1.80083	1.224	2.13581	2.38311	0.600757	0.108177	1.37648	0.0964401	0.0966265
2-Isopropylmalic acid	4.67209	3.10112	4.94387	5.5447	1.99455	1.34986	3.56032	0.422164	0.44219
N-carbamoyl-L-aspartate	0.0533512	0.0462094	0.0753943	0.0537995	0.063027	0.0525197	0.0647036	0.0547618	0.0604637
Pyrophosphate	4.77521	3.89032	3.08655	5.59151	2.26142	3.61664	6.00931	2.67062	3.07195
glucono--lactone	0.011655	0.0119102	0.0042363	0.0063261	0.00405255	0.00874025	0.00403022	0.00348044	0.00315846
myo-inositol	0.255332	0.0163827	0.357997	0.175456	0.18586	0.303983	0.19353	0.356676	0.207622
hydroxyphenylpyruvate	0.00403524	0.00406049	0.00746183	0.016579	0.00495933	0.0063566	0.0100488	0.00393895	0.00657973
homocysteic acid	0.0112069	0.00557364	0.0878714	0.00311681	0.00628548	0.00322021	0.00122234	0.0113584	0.00789721
4-Pyridoxic acid	0.0415539	0.0500554	0.145966	0.0647021	0.0353832	0.0283749	0.0386289	0.0269341	0.0938924
3-phosphoglycerate	0.642434	0.704067	0.608541	0.629672	0.464655	0.454729	0.552146	0.504209	0.367516
Indoleacrylic acid	0.00110059	0.030051	0.0276667	0.00110023	0.0268529	0.216643	0.00122234	0.0143504	0.0199422
Kynurenic acid	0.241694	0.341996	0.318448	0.284931	0.261596	0.390434	0.260278	0.243327	0.277403
citrate-isocitrate	64.7917	53.23	46.8311	48.5147	52.0469	67.4379	65.2518	60.9445	58.2357
isocitrate	0.802431	0.893472	0.7037	0.835776	0.920457	1.34406	1.10587	1.15994	1.15802
citrate	34.5654	27.0512	24.5263	26.6467	25.7828	34.344	32.2705	35.2125	33.4721
2-dehydro-D-gluconate	0.0116521	0.0204872	0.0141316	0.0192693	0.0274395	0.0354223	0.0184477	0.0181158	0.0222502
D-gluconate	0.378896	0.519954	0.289897	0.341569	0.24604	0.174822	0.289026	0.223976	0.18233
D-erythrose-4-phosphate	0.593695	0.796876	0.616239	0.503393	0.489386	0.367974	0.43263	0.513232	0.462036
lipoate	0.0161388	0.00707242	0.0102126	0.0098567	0.0310578	0.0105604	0.0129459	0.01694	0.0170932
D-glucarate	0.0174652	0.0125281	0.0144969	0.0134697	0.00944552	0.0243799	0.0154292	0.00748511	0.0131685
deoxyribose-phosphate	1.30754	1.1067	1.41488	0.653484	1.2316	1.67228	1.33836	1.56469	2.01282
pantothenate	0.318181	0.438308	0.255763	0.285596	0.262894	0.201007	0.215401	0.21361	0.20213
prephenate	0.00110059	0.000913778	0.000964171	0.0251186	0.021608	0.0602731	0.0298732	0.0413624	0.0477792
ribose-phosphate	0.219049	0.253794	0.203636	0.192918	0.169934	0.201376	0.223625	0.230266	0.16996
thymidine	0.00489154	0.0193216	0.0135204	0.0286932	0.03376	0.0984597	0.0278834	0.0340784	0.0569742
uridine	0.00110059	0.010577	0.00673087	0.00110023	0.00556138	0.00501269	0.0106079	0.00738626	0.00938548
deoxyinosine	1.87848	2.36119	1.0062	1.2655	1.45756	0.719156	1.39696	1.59711	0.892551
D-glucono--lactone-6-phosphate	0.0151927	0.0133386	0.00786707	0.012663	0.0224965	0.0206133	0.0103202	0.00967157	0.00955088
hexose-phosphate	10.3861	14.7393	11.2066	9.58151	9.10123	7.17264	8.74221	9.32425	9.17368
glucose-1-phosphate	0.461655	0.453617	0.573437	0.385208	0.322545	0.28958	0.353351	0.304856	0.298201
glucose-6-phosphate	1.3991	1.94613	1.4942	1.21392	1.0999	0.91924	1.07615	1.23721	1.08457
fructose-6-phosphate	1.20771	2.00961	1.5241	1.19207	1.17203	0.979356	1.06404	1.24478	1.11633
1,3-diphopshateglycerate	0.111061	0.0168341	0.000964171	0.0627945	0.00110506	0.0232169	0.0533319	0.0121705	0.0106718
2,3-Diphosphoglyceric acid	0.0635803	0.0528299	0.0709972	0.110836	0.0419241	0.0501799	0.0920543	0.044643	0.0613519
S-ribosyl-L-homocysteine	0.0366071	0.032474	0.0367104	0.0524122	0.0215959	0.115675	0.0658695	0.0667541	0.0421597
inosine	14.2411	19.9756	14.4602	13.2219	14.306	9.16156	14.8923	13.0949	10.7044
6-phospho-D-gluconate	0.0145224	0.010553	0.0105955	0.0111869	0.0112689	0.0133604	0.00896544	0.00543918	0.0100894
xanthosine	0.0546642	1.64747	0.222605	0.0681076	0.112065	0.14076	0.042285	0.134552	0.153328
D-sedoheptulose-1-7-phosphate	1.22101	1.70932	1.58931	1.05678	1.32241	1.02504	1.09978	1.23248	1.17186
N-acetyl-glucosamine-1-phosphate	0.240407	0.332812	0.370615	0.341756	0.425503	0.333593	0.267476	0.31675	0.319545
glutathione	13.0769	11.761	15.2011	16.9249	15.5849	7.1095	12.9954	9.14058	10.6042
dUMP	0.00222723	0.00746721	0.0039266	0.00396797	0.00451281	0.00112957	0.00122234	0.00432764	0.00107592
Geranyl-PP	0.00110059	0.00684378	0.0113188	0.0146873	0.0100583	0.0111061	0.0173935	0.029817	0.0100418
O8P-O1P	0.105094	0.0711257	0.0622961	0.0600285	0.057053	0.0454252	0.0418343	0.05679	0.0625656
dTMP	0.0085164	0.000913778	0.0125681	0.00110023	0.00787169	0.00634065	0.00122234	0.000967046	0.00107592
cyclic-AMP	0.158243	0.196835	0.313947	0.135036	0.166636	0.218873	0.161838	0.179624	0.166622
fructose-1,6-bisphosphate	0.640447	0.267222	0.186113	0.41459	0.118282	0.1912	0.506028	0.206073	0.166887
trehalose-sucrose	18.6492	18.6898	15.5948	23.9336	14.7132	7.81281	18.7923	7.88713	11.7055
Cellobiose	0.00696908	0.192817	0.0702749	0.144725	0.071133	0.147237	0.121472	0.0476597	0.0552189
orotidine-5-phosphate	0.0111829	0.00557536	0.018527	0.00889379	0.0097074	0.00728633	0.019979	0.0106895	0.00810592
SBP	0.051911	0.0163368	0.0217263	0.0241959	0.0126459	0.0154947	0.0266328	0.0419686	0.023961
trans, trans-farnesyl diphosphate	0.0116467	0.0230427	0.0141728	0.027103	0.00299198	0.00735824	0.00719353	0.0199613	0.00654992
S-adenosyl-L-homocysteine	0.119314	0.126157	0.200887	0.0523856	0.303482	0.123598	0.0687337	0.095325	0.141087
dCDP	0.00627783	0.000913778	0.000964171	0.00110023	0.00110506	0.00112957	0.00796745	0.000967046	0.00107592
5-phosphoribosyl-1-pyrophosphate	0.0355757	0.0162482	0.0137155	0.0437118	0.00495995	0.0170148	0.0529079	0.00981952	0.0166544
OBP	0.0138533	0.0152542	0.0264439	0.0126866	0.0124925	0.0102183	0.00998013	0.0154037	0.00821352
dTDP	0.00493171	0.000913778	0.00235724	0.00621411	0.0036239	0.00112957	0.00397376	0.000967046	0.00107592
CDP	0.0237089	0.0155633	0.0203859	0.0410518	0.00379846	0.0316007	0.00558901	0.0309382	0.00777775
UDP	0.348743	0.133316	0.117975	0.372391	0.123577	0.107243	0.39436	0.170093	0.118347
Cholic acid	0.00110059	0.00446648	0.00402835	0.00110023	0.00540153	0.00597936	0.00122234	0.000967046	0.00392129
trehalose-6-Phosphate	0.188383	0.221239	0.172396	0.177417	0.20231	0.116881	0.138887	0.117931	0.126058
Thiamine pyrophosphate	0.344765	0.357339	0.28757	0.366478	0.42941	0.276151	0.374489	0.36574	0.357294
adenosine 5-phosphosulfate	0.017931	0.00409083	0.00352151	0.0121394	0.00988263	0.00279157	0.0188996	0.00433889	0.00789102
ADP	2.4512	0.867938	1.06774	2.6675	0.994859	1.0344	2.65465	1.28069	0.982714
dGDP	2.4512	0.867938	1.06774	2.6675	0.994859	1.0344	2.65465	1.28069	0.982714
IDP	0.338854	0.106029	0.15993	0.326025	0.140444	0.129364	0.334634	0.163014	0.124344
GDP	0.0573446	0.0111665	0.0108032	0.0685992	0.0117008	0.0207142	0.0836208	0.022059	0.0118289
CDP-ethanolamine	0.08428	0.116503	0.106652	0.105316	0.113882	0.113185	0.0761822	0.177651	0.077574
FMN	0.00110059	0.0033127	0.00432204	0.00449425	0.00268889	0.00690693	0.00122234	0.00669578	0.00744514
cholesteryl sulfate	0.243385	0.105336	0.199078	0.213754	0.0724661	0.0846671	0.151842	0.0720839	0.0634523
dCTP	0.00986244	0.00261135	0.00280913	0.0156865	0.00269896	0.00112957	0.0129514	0.00866538	0.00306678
dTTP	0.0197327	0.000913778	0.0113782	0.0231869	0.00534324	0.00112957	0.00798653	0.0110551	0.00107592
CTP	0.180861	0.0320418	0.0171419	0.167712	0.0260468	0.0311505	0.172797	0.048733	0.0222434
UTP	2.76779	0.569847	0.497443	2.51117	0.409939	0.583989	2.75958	0.91838	0.479165
CDP-choline	0.0407955	0.0487536	0.0648037	0.0717047	0.0661687	0.0667149	0.0453112	0.0799603	0.0617961
dATP	0.0224154	0.0052104	0.00274882	0.0143513	0.00315049	0.00690033	0.015932	0.0118186	0.00107592
Taurodeoxycholic acid	0.00110059	0.000913778	0.000964171	0.00110023	0.00110506	0.00112957	0.00122234	0.00354511	0.00701165
ATP	19.3442	4.43093	4.09538	19.5392	3.619	4.93337	20.6519	7.08796	4.57425
dGTP	19.3442	4.43093	4.09538	19.5392	3.619	4.93337	20.6519	7.08796	4.57425
GTP	0.374547	0.0622257	0.0436313	0.38466	0.0360068	0.0561555	0.315014	0.0961113	0.0521812
UDP-D-glucose	1.37533	0.781012	0.750562	1.42513	0.761629	0.680455	1.47235	1.11242	0.680206
UDP-D-glucuronate	0.0183794	0.00186146	0.00510516	0.0282348	0.00270081	0.00551988	0.0318673	0.00472722	0.00744967
guanosine 5-diphosphate,3-diphosphate	0.00582735	0.00260405	0.00513975	0.00637798	0.00110506	0.00275167	0.00122234	0.000967046	0.00657403
UDP-N-acetyl-glucosamine	0.23625	0.189082	0.162193	0.327097	0.200933	0.157815	0.305105	0.270227	0.177042
glutathione disulfide	4.17911	7.77783	6.68514	5.13354	6.98268	8.97352	4.45223	7.22059	7.82569
NAD_nega	2.64818	2.61965	2.58176	2.75708	2.78362	2.56169	2.44904	2.66363	2.52755
NADH	0.0201741	0.00818827	0.00865963	0.0170409	0.0189034	0.0151838	0.0194168	0.0161502	0.020597
dephospho-CoA	0.00762162	0.0100487	0.0121764	0.00492937	0.00359872	0.00112957	0.0113444	0.00472815	0.00788753
NADP_nega	0.0901079	0.0271628	0.0274883	0.0833521	0.0148531	0.0216264	0.0791725	0.0255108	0.0179732
NADPH	0.0300315	0.00856134	0.00903561	0.0242002	0.00315049	0.00506271	0.0283781	0.00432448	0.0061383
coenzyme A	0.432931	0.0604511	0.0766866	0.372068	0.0937599	0.0422845	0.364502	0.105564	0.0619325
acetyl-CoA	0.232669	0.00670419	0.00612662	0.262668	0.00648183	0.0356284	0.283599	0.0115811	0.00946639
propionyl-CoA	0.0219678	0.00222798	0.000964171	0.00493297	0.00110506	0.0022996	0.0139385	0.000967046	0.00107592
acetoacetyl-CoA	0.0197232	0.00483857	0.00510507	0.0340646	0.00110506	0.00874233	0.0154359	0.00315174	0.00569829
malonyl-CoA	0.00268981	0.000913778	0.000964171	0.00315372	0.00110506	0.00112957	0.00298863	0.000967046	0.00107592
2-hydroxygluterate	0.579423	0.708778	0.78155	0.525454	0.560583	0.602628	0.49899	0.543192	0.543791
2-deoxyglucose-6-phosphate	2.00972	2.46733	2.18422	2.06928	1.49402	2.33431	1.98567	2.34302	2.0495
4-phosphopantothenate	0.00110059	0.00728728	0.00353574	0.00110023	0.00500674	0.00686885	0.0038648	0.00275839	0.00747832
dehydroascorbic acid	0.599262	0.34132	0.394707	0.55771	0.193911	0.0103119	0.43715	0.0846381	0.0668552
3-hydroxybuterate	0.0767687	0.092716	0.148308	0.100721	0.17524	0.2384	0.0762019	0.181631	0.153827
Urea	0.00110059	0.0730603	0.0152748	0.0070101	0.00839042	0.0187468	0.00122234	0.0157857	0.00107592
ethanolamine	0.0328086	0.00847718	0.0270839	0.03183	0.0336874	0.00610483	0.0460731	0.027189	0.0250524
Imidazole	0.00668654	0.0102271	0.000964171	0.00110023	0.0198437	0.00421435	0.00122234	0.00244651	0.00478078
glycine	0.0143472	0.0178651	0.0212407	0.0151923	0.0180037	0.0156524	0.0109534	0.0103009	0.013148
alanine	3.23582	4.44259	4.58014	2.13713	2.13797	2.26546	2.578	2.73143	2.39969
betaine aldehyde	0.438815	0.351652	0.322173	0.409025	0.35045	0.276727	0.00529584	0.330401	0.331163
4-aminobutyrate	0.207154	0.372955	0.192049	0.30032	0.190858	0.237661	0.212602	0.217033	0.254183
dimethylglycine	0.34517	0.309089	0.200884	0.231188	0.178113	0.248066	0.169767	0.307554	0.209932
serine	6.19125	6.29355	6.24539	3.66697	3.73257	4.42185	4.10855	5.72966	4.39999
cytosine	0.132785	0.168116	0.222192	0.228541	1.55075	2.14949	0.00122234	0.232329	0.147763
Creatinine	0.264387	0.0992464	0.184919	0.0686558	0.0377086	0.15735	0.153707	0.0207724	0.119031
proline	82.7763	71.6541	69.7025	78.1287	69.1437	68.6294	84.5976	71.3274	70.0702
indole	1.34514	1.47722	0.796583	0.865511	0.734272	0.437121	0.682873	0.609717	0.552057
betaine	42.9584	34.2882	45.063	39.4707	64.4677	71.918	38.17	44.7476	45.5797
valine	0.544519	0.609532	0.696268	0.308688	0.444653	0.506535	0.429331	0.56026	0.512624
threonine	5.9009	8.84257	9.14163	3.58416	4.07427	4.73241	4.65494	5.47329	4.83125
homoserine	0.017366	0.0315466	0.0226712	0.0144252	0.0134621	0.0133438	0.0118562	0.0192561	0.0109444
purine	0.0107017	0.00281983	0.00799117	0.00404037	0.00412808	0.0041414	0.00613853	0.00674073	0.00649447
cysteine	0.0268751	0.0204991	0.00882514	0.0276237	0.0152004	0.0106151	0.00925698	0.0127263	0.00875468
creatine	0.0789457	0.0544917	0.0627415	0.0299875	0.0469771	0.0529517	0.0396026	0.0388167	0.0491284
nicotinamide	0.196454	0.340295	0.539935	0.405733	0.74079	1.23704	0.188051	0.608726	0.512808
Imidazoleacetic acid	0.00110059	0.0193746	0.0120299	0.00634423	0.00110506	0.0100361	0.0111044	0.00302592	0.00725852
thymine	0.0133936	0.00569649	0.00704679	0.0108961	0.018532	0.0097729	0.00568371	0.0108437	0.0029125
DL-Pipecolic acid	13.1345	14.2349	13.6047	11.0565	15.1608	12.3941	12.2396	14.8759	13.5675
N-Acetylputrescine	0.0116945	0.0165849	0.00585177	0.0161943	0.0332498	0.019053	0.0185244	0.0215701	0.00980143
hydroxyproline	0.0224335	0.0234551	0.0152438	0.0296206	0.044466	0.0280051	0.0390907	0.0149259	0.0104926
leucine-isoleucine	36.0781	40.1952	52.954	26.326	34.5644	35.2916	23.8435	34.2274	31.9726
ornithine	0.34065	0.475011	0.502627	0.124627	0.137455	0.174843	0.122748	0.182558	0.160481
asparagine	4.53468	5.03979	5.00497	4.05847	3.90808	5.7143	4.14019	6.2775	4.81765
aspartate	2.99229	3.21939	2.93141	1.32771	2.23198	2.13155	1.60359	2.98558	2.20152
adenine	0.213646	0.771867	0.690277	0.258322	0.128862	0.119773	0.208772	0.0653138	0.146585
Methylcysteine	0.491155	0.623828	0.705596	0.33976	0.466185	0.00766928	0.00886419	0.517736	0.507496
homocysteine	0.00278948	0.0163878	0.0235655	0.00876606	0.0129642	0.00706458	0.0108348	0.0144826	0.0254046
methylnicotinamide	0.00110059	0.000913778	0.00266842	0.00720038	0.00110506	0.00112957	0.00122234	0.000967046	0.00465171
lysine	2.07076	3.13455	2.44633	1.69139	1.79368	0.817919	0.911762	1.86575	1.12269
glutamine	34.4748	41.1546	38.7722	35.6987	34.7168	43.2782	34.1001	45.209	38.5191
O-acetyl-L-serine	0.0133071	0.00230843	0.00261663	0.00610641	0.00897776	0.00290661	0.00281699	0.00804434	0.00738753
glutamate	23.622	26.2422	24.5134	23.0667	25.9652	24.4505	24.5905	25.4264	26.1081
methionine	2.57486	3.96756	4.7274	2.40663	2.87591	3.72981	3.02584	5.18096	3.33616
guanine	0.905265	0.983027	0.486303	0.67081	0.761423	0.596929	0.66514	0.742033	0.539651
histidine	85.9136	89.0055	83.8602	77.9099	87.7006	71.2475	81.2363	76.7018	74.4097
2-Aminooctanoic acid	0.465981	0.46619	0.470265	0.31223	0.308636	0.356874	0.383276	0.35829	0.381153
carnitine	110.961	94.637	85.4744	105.612	95.2097	81.8439	104.84	92.7756	87.4211
Methionine sulfoxide	24.0271	25.51	26.7467	28.0034	26.7983	24.5212	29.7357	35.9333	31.11
phenylalanine	5.72247	5.17442	7.70728	2.9764	3.40629	3.676	3.10942	4.17716	3.11124
pyridoxine	0.0242963	0.00540013	0.00662911	0.00110023	0.00360011	0.00754103	0.00122234	0.00360268	0.00216149
1-Methyl-Histidine	0.0288486	0.033319	0.0421743	0.0244092	0.0401959	0.0214174	0.0414552	0.0434327	0.0370632
N-acetyl-L-ornithine	0.00110059	0.00872866	0.00564641	0.00110023	0.00110506	0.00112957	0.00968403	0.000967046	0.00801513
arginine	4.92521	9.63237	10.0519	6.75899	4.66165	3.47975	5.52314	6.12991	6.6813
citrulline	0.473054	0.375748	0.578344	0.629457	0.820519	1.03767	0.752431	1.06486	0.840733
glucosamine	0.0271236	0.0159882	0.0652844	0.0626111	0.141091	0.0465096	0.0176073	0.0699547	0.059708
tyrosine	1.83314	2.25402	2.42146	1.47099	1.79406	1.43158	1.2324	1.91333	1.83619
Phosphorylcholine	47.5711	74.4723	94.378	59.5403	66.7308	74.1659	40.5831	72.1468	126.388
3-phospho-serine	0.505281	0.632064	0.909188	0.611219	0.850547	0.701846	0.520614	1.06796	0.617252
N6-Acetyl-L-lysine	0.0362816	0.0434383	0.021464	0.0755093	0.067021	0.133625	0.0146511	0.147137	0.162592
Acetyllysine	0.00333848	0.0196359	0.0274893	0.0327568	0.00110506	0.00112957	0.0715852	0.000967046	0.0132831
N-acetyl-glutamine	0.0353824	0.03808	0.0244864	0.0156944	0.0348996	0.0524675	0.0248377	0.0478128	0.0324255
N-acetyl-glutamate	0.0856274	0.079817	0.0757909	0.0705724	0.106415	0.143064	0.0812268	0.0976171	0.112659
Ng,NG-dimethyl-L-arginine	0.260904	0.432205	0.150617	0.404464	0.222344	0.197156	0.345723	0.301097	0.215914
Acetylcarnitine DL	66.4737	64.9058	67.1453	83.9361	84.8564	82.7459	89.5371	72.5373	77.6974
tryptophan	2.34921	3.44609	3.05534	3.76957	4.64007	3.87954	3.82083	3.52912	3.35002
Kynurenine	8.35963	9.03858	4.47682	4.74528	4.35606	2.72345	4.41653	3.83216	2.96925
N-acetyl-glucosamine	0.0380118	0.0472294	0.0350286	0.0254438	0.0290366	0.0454203	0.0279108	0.0212852	0.023227
Flavone	0.0361711	0.02627	0.0139381	0.0241434	0.0265538	0.0109898	0.0346272	0.0273023	0.0253674
cystathionine	0.325434	0.267636	0.429593	0.0994697	0.130618	0.161265	0.12795	0.15595	0.230074
5-methoxytryptophan	0.00110059	0.000913778	0.00195503	0.00298472	0.00776919	0.00112957	0.00122234	0.000967046	0.00482218
Cystine	0.00110059	0.000913778	0.000964171	0.00110023	0.0035997	0.00112957	0.00122234	0.00355472	0.00107592
cytidine	0.513719	0.687635	0.544988	0.575909	0.405202	0.292649	0.426704	0.481422	0.280299
biotin	0.241051	0.17042	0.187865	0.13515	0.134383	0.165417	0.126617	0.166028	0.196174
deoxyadenosine	0.00473555	0.00609217	0.00422058	0.00936368	0.00940528	0.0100817	0.00648556	0.00926849	0.00392672
Glycerophosphocholine	2.7413	5.5728	6.6888	5.46029	5.63934	4.05223	2.90999	6.96221	4.86308
acadesine	0.00110059	0.00894596	0.0169388	0.00801341	0.00900078	0.0160727	0.00298749	0.0188837	0.0162076
D-glucosamine-6-phosphate	0.0550718	0.115709	0.106146	0.0488454	0.139254	0.0617008	0.0393844	0.0422618	0.0364815
D-glucosamine-1-phosphate	0.00110059	0.000913778	0.00592752	0.00110023	0.00269726	0.00112957	0.00122234	0.00615257	0.00569633
thiamine	0.00891808	0.03489	0.026492	0.0510107	0.0144349	0.0143906	0.0582437	0.0200286	0.040065
deoxyguanosine	7.25885	8.38794	4.97048	5.45324	6.07342	3.97684	5.29533	6.12323	4.81635
adenosine	1.5036	4.51005	2.83797	0.978631	3.10396	1.83405	0.873689	1.30968	1.4175
1-Methyladenosine	0.076863	0.464514	0.3558	0.0492212	0.467781	0.258515	0.0472716	0.377214	0.525695
guanosine	1.58251	2.28928	1.35333	1.63782	1.98509	1.17327	1.57379	1.77441	1.5122
L-arginino-succinate	0.462897	0.357472	0.35257	0.257879	0.294324	0.282859	0.383373	0.43028	0.309051
S-methyl-5-thioadenosine	0.00985607	0.00625869	0.0154696	0.0140643	0.0197802	0.00112957	0.00838699	0.0103045	0.00785237
7-methylguanosine	0.337618	0.560006	0.402215	0.307077	0.403956	0.243653	0.285935	0.315109	0.419722
dCMP	0.00220119	0.00446759	0.00638339	0.00806868	0.0220577	0.0156366	0.00597503	0.0197008	0.00306881
CMP	0.517784	0.622672	0.645051	0.719609	0.946875	0.587106	0.527311	0.9684	0.550904
UMP	0.079782	0.0758896	0.0869534	0.0631982	0.0733585	0.0432524	0.0747246	0.0737857	0.0599293
dAMP	0.0968665	0.0706768	0.0674152	0.0874005	0.105329	0.0888074	0.0702232	0.0902234	0.0727534
Nicotinamide ribotide	0.00895875	0.00483372	0.000964171	0.00110023	0.00490143	0.00687441	0.00623567	0.00675635	0.00254025
aminoimidazole carboxamide ribonucleotide	0.0303928	0.0547608	0.120132	0.066729	0.0796538	0.133246	0.093595	0.123746	0.136607
thiamine-phosphate	0.0198481	0.0291691	0.0459551	0.0210628	0.0329649	0.00909415	0.00450608	0.0217308	0.0336091
dGMP	0.00110059	0.00338116	0.00314228	0.00110023	0.00568624	0.00279749	0.00122234	0.000967046	0.00526055
AMP	3.23997	3.4995	4.323	3.67847	5.03799	3.90528	3.91254	4.1774	4.02718
IMP	0.573663	0.606662	0.537647	0.474986	0.611858	0.609354	0.56106	0.738479	0.560081
S-adenosyl-L-methioninamine	0.00110059	0.000913778	0.00274994	0.00110023	0.00110506	0.00112957	0.00122234	0.00275678	0.00107592
GMP	0.333995	0.254578	0.468715	0.400495	0.373245	0.343235	0.412762	0.375267	0.33671
riboflavin	1.33206	0.0643609	0.940833	1.00022	0.0518066	0.126878	0.0794208	0.000967046	0.00107592
S-adenosyl-L-methionine	0.271074	0.360997	0.335456	0.276085	0.387632	0.471255	0.322479	0.583127	0.381463
folate	0.00493174	0.000913778	0.000964171	0.00110023	0.00225296	0.00112957	0.00122234	0.000967046	0.00107592
5-methyl-THF	0.00671198	0.00674945	0.0149233	0.00765547	0.0121546	0.0152305	0.00815711	0.00599463	0.0162148
NAD_posi	4.35762	4.3655	4.68752	4.62819	4.48213	4.77058	4.23619	5.0212	4.57428
NADP_posi	0.515589	0.132873	0.106051	0.544518	0.108474	0.138577	0.536902	0.175293	0.0986216
FAD	0.393624	0.0803976	0.0801181	0.258221	0.101278	0.126535	0.374922	0.160315	0.117887
succinyl-CoA	0.0300261	0.000913778	0.00196406	0.0183828	0.00110506	0.00112957	0.0209079	0.0043335	0.00657271
sarcosine	0.329787	0.461543	0.469957	0.282514	0.185864	0.233074	0.214103	0.285906	0.240768
putrescine	0.0143505	0.0300125	0.0106977	0.0267983	0.0245594	0.0289128	0.0235207	0.0109456	0.0125521
spermidine	0.20285	0.278165	0.50264	0.00110023	0.208757	0.605692	0.0775546	0.648343	0.131695
spermine	0.00235702	0.00386517	0.00425643	0.00832521	0.00787019	0.00112957	0.00326581	0.00344414	0.00739705
N-acetyl spermine	0.01661	0.174547	0.586177	0.459605	1.05881	0.446456	0.56675	0.636558	0.560277
N-acetyl spermidine	0.00110059	0.00480767	0.00849257	0.00496215	0.00110506	0.0101065	0.00122234	0.0104474	0.00766777
dephospho-coA	0.00762162	0.0100487	0.00667842	0.00492937	0.00900338	0.00112957	0.00846352	0.00275827	0.00788753
coenzyme A	0.396512	0.0544961	0.0696202	0.341136	0.0870099	0.0372248	0.334628	0.0949445	0.0558039
N1-Methyl-2_2-pyridone-3_5-carboximide	0.0395801	0.0329082	0.0283251	0.0424523	0.0370586	0.0518013	0.0398926	0.0244378	0.0438398
N1-Methyl-2_4-pyridone-3_5-carboximide	0.00110059	0.00542468	0.00307007	0.00299955	0.0100076	0.00112957	0.00271371	0.00271858	0.00306215
Nicotinamide Riboside	0.00515423	0.0421627	0.0344383	0.0729369	0.0156517	0.0265927	0.0238098	0.0650728	0.0809866
Adenylosuccinate	0.00896497	0.0468997	0.0125642	0.0250977	0.0112537	0.0188645	0.0129438	0.00984823	0.0175309
cholesterol	0.895672	0.530605	0.716214	0.671951	0.491457	1.79533	0.795833	0.564846	0.516247
arginosuccinic acid	0.316849	0.293392	0.200393	0.178027	0.168143	0.19866	0.252671	0.274448	0.222454
phosphocreatine	0.0106721	0.010058	0.0080154	0.00310948	0.018443	0.00997808	0.00980975	0.00814686	0.0171071
