# Supplementary material for: Vibrio cholerae ensures function of host proteins required for virulence through consumption of luminal methionine sulfoxide
Source: PLoS Pathog. 2017 Jun 6;13(6):e1006428. doi: 10.1371/journal.ppat.1006428 (PMC5473594; doi:10.1371/journal.ppat.1006428)
Supplement: S3 Table — (XLSX) [file ppat.1006428.s012.xlsx]

## Sheet: Sheet1
S3 Table. Metabolomic analysis of the cecal fluid of rabbits infected with wild-type V. cholerae or a ∆gcvT mutant (normalized by sum).
Metabolites	WT1	WT2	WT3	ΔgcvT1	ΔgcvT2	ΔgcvT3
glyoxylate	0.0360528	0.0529348	0.110041	0.046831	0.0440916	0.0421922
glycolate	0.429857	0.135217	2.60789	0.369272	0.124018	0.273894
pyruvate	0.013274	0.013223	0.0243042	0.0162982	0.0289765	0.0433838
lactate	13.2413	2.83047	34.418	4.92595	6.30963	4.53644
2-oxobutanoate	0.0722601	0.0517983	0.0576579	0.000451106	0.000505824	0.947644
acetoacetate	0.165133	0.752108	0.373075	0.731455	0.869592	0.381711
glycerate	0.486931	0.45581	0.268595	0.300414	0.383143	0.541898
uracil	0.0302809	0.245812	0.0822249	0.258715	0.103109	0.0787968
fumarate	1.47655	0.565209	0.275648	0.555517	0.966785	0.972521
Maleic acid	1.29325	0.591595	0.320255	0.479845	0.754838	0.362993
2-keto-isovalerate	1.45902	0.703117	0.341858	0.506102	0.758859	0.792509
Guanidoacetic acid	0.378262	0.510898	0.69688	0.413085	0.338081	0.433335
succinate	15.3589	21.7434	16.9354	52.9828	23.8832	13.2191
Methylmalonic acid	18.1477	24.0326	20.5598	60.4077	28.308	16.0949
nicotinate	9.18962	3.06326	3.37937	4.03283	14.396	5.12917
taurine	23.4367	3.02714	17.4271	6.96969	8.09851	17.2377
Pyroglutamic acid	0.186227	0.551419	0.171648	0.518186	0.400113	0.224447
Citraconic acid	5.09222	1.14116	0.480299	0.490043	0.736698	0.796693
2-ketohaxanoic acid	0.05434	0.0250062	0.0348311	0.0377951	0.0310003	0.0455463
N-Acetyl-L-alanine	58.9844	73.3064	62.433	27.4148	61.8803	59.7159
oxaloacetate	1.10189	1.08872	0.473082	5.55211	0.66019	4.34552
Hydroxyisocaproic acid	0.123887	0.258566	0.136932	0.175129	0.0906408	0.0971422
malate	6.04438	1.24741	0.602063	0.127984	3.49039	1.90883
hypoxanthine	0.801926	1.23648	0.000703099	0.00157936	0.0629545	2.80487
anthranilate	0.00603184	0.0113081	0.000703099	0.0180771	0.00605371	0.042555
p-aminobenzoate	0.0113558	0.0289457	0.0227208	0.0163815	0.0137686	0.000659737
p-hydroxybenzoate	2.31399	18.4784	10.0601	13.888	9.53123	5.77256
acetylphosphate	0.0594011	0.00974185	0.00651479	0.00659137	0.00326234	0.0344859
Carbamoyl phosphate	25.3039	2.3373	0.779049	0.785477	1.23524	0.971178
a-ketoglutarate	0.269254	0.423025	0.242198	1.19457	0.489602	0.333111
Phenylpropiolic acid	0.820012	0.829783	0.480337	0.474452	0.68451	1.14529
2-oxo-4-methylthiobutanoate	0.0276674	0.0193906	0.0329143	0.00776433	0.0299425	0.0428043
2-Hydroxy-2-methylbutanedioic acid	0.728116	0.178202	0.300822	0.196091	0.338012	0.704253
3-methylphenylacetic acid	0.0503155	0.0756726	0.0429814	0.0346886	0.0352227	0.115359
xanthine	1.7334	2.66412	0.530403	0.0556035	0.496014	2.56357
Hydroxyphenylacetic acid	0.347474	0.223558	0.18817	0.124293	0.172138	0.281278
2,3-dihydroxybenzoic acid	0.674836	0.787422	0.40055	0.360496	0.636072	0.849406
orotate	1.13632	0.000610111	0.000703099	0.0126873	0.000505824	0.96367
allantoin	3.86352	7.27852	3.87742	2.26779	4.42017	10.5348
Aminoadipic acid	0.178056	0.533199	0.621891	0.444057	0.392992	0.243861
Indole-3-carboxylic acid	0.350627	0.403844	0.528924	1.31156	0.186403	0.230594
phenylpyruvate	0.766865	1.12565	0.327259	0.522989	0.877548	1.27297
Atrolactic acid	0.0242092	0.0181971	0.0719194	0.0336293	0.0185715	0.012438
Phenyllactic acid	0.0389016	0.180538	0.700979	0.274892	0.28134	0.178619
quinolinate	1.85316	0.634255	1.52379	0.271253	0.4371	2.46119
phosphoenolpyruvate	0.118665	0.028928	0.0572234	0.0303909	0.0259004	0.113519
Uric acid	2.17697	0.783866	4.14325	1.07034	1.63566	3.1927
dihydroxy-acetone-phosphate	0.0162212	0.00433993	0.0042594	0.00443122	0.0110981	0.00853123
D-glyceraldehdye-3-phosphate	0.0438933	0.0650532	0.0660726	0.0220864	0.0330373	0.0399403
sn-glycerol-3-phosphate	4.40525	0.131492	0.0748381	0.0941504	0.0634783	0.459696
shikimate	1.38322	1.71269	1.35874	3.61365	2.08055	1.71504
aconitate	1.07622	0.504812	0.280939	0.220741	0.389523	0.285394
allantoate	0.396066	0.934769	0.850085	0.731981	0.927947	0.769958
Ascorbic acid	1.62456	0.35715	0.703628	0.230446	0.674541	3.76072
2-Isopropylmalic acid	1.12055	0.600229	0.476165	0.308654	0.53876	1.03727
N-carbamoyl-L-aspartate	0.527341	0.978406	0.923767	0.960387	1.03176	1.00229
Pyrophosphate	0.190858	0.000610111	0.015494	0.0325932	0.0065882	0.1762
glucono--lactone	0.0119028	0.033469	0.0178389	0.0460043	0.0534248	0.0469477
myo-inositol	37.6898	14.7178	21.434	10.6619	28.6416	23.1861
hydroxyphenylpyruvate	0.0646344	0.0395411	0.0680338	0.0111162	0.0510176	0.0230592
homocysteic acid	0.011218	0.0164792	0.0475238	0.00966342	0.0153331	0.0278753
4-Pyridoxic acid	0.0623525	0.0980617	0.187693	0.0302249	0.0570646	0.0987088
3-phosphoglycerate	0.167904	0.0853398	0.0842739	0.0212474	0.077273	0.147428
Indoleacrylic acid	0.273033	0.673744	0.662681	0.366038	0.72081	0.421536
Kynurenic acid	0.323425	0.556272	0.565388	0.514488	0.531435	0.585091
citrate-isocitrate	20.2793	10.2126	2.12321	4.51604	1.82705	0.930307
isocitrate	0.231712	0.64163	0.296547	0.334214	0.466745	0.17436
citrate	10.9943	3.91099	0.708194	1.7374	0.50108	0.577448
2-dehydro-D-gluconate	0.771791	5.65445	1.57905	1.83464	2.84603	4.42363
D-gluconate	0.241559	1.05903	0.691475	0.65393	0.983987	1.03048
D-erythrose-4-phosphate	0.114275	0.0256304	0.0312928	0.0192926	0.0288175	0.0376457
Xanthurenic acid	0.894283	0.88055	1.6039	0.718269	0.802748	1.14219
lipoate	0.00227977	0.000610111	0.0266394	0.000451106	0.00196361	0.00895069
D-glucarate	0.0645233	0.0293356	0.0424894	0.0151124	0.0676494	0.0787697
deoxyribose-phosphate	0.059987	0.117121	0.0536872	0.0501492	0.100158	0.048621
pantothenate	1.51813	13.6456	12.017	14.7538	3.51267	3.58616
prephenate	0.145184	0.158253	0.0473089	0.0601051	0.0958324	0.274845
deoxyuridine	0.0128207	0.00674791	0.0452781	0.00962322	0.0718059	0.00959025
ribose-phosphate	0.398421	0.434249	0.142899	0.16357	0.0326108	0.187403
thymidine	0.0151527	0.0222009	0.00633761	0.01128	0.0179802	0.0261382
uridine	0.121045	0.02951	0.0442411	0.00771896	0.131785	0.0377241
deoxyinosine	0.0543714	0.025552	0.134872	0.0352955	0.000505824	0.0894533
D-glucono--lactone-6-phosphate	0.0451644	0.0458781	0.0547528	0.0265436	0.0301726	0.0646947
hexose-phosphate	1.16852	0.322905	0.0950594	0.055388	0.0500835	0.252975
glucose-1-phosphate	0.564118	1.42984	0.706689	1.80419	1.66378	1.51333
glucose-6-phosphate	0.27395	0.240469	0.209272	0.122169	0.196204	0.297967
fructose-6-phosphate	0.110507	0.380355	0.255679	0.0572597	0.0441972	0.0473613
1,3-diphopshateglycerate	0.0068268	0.0151381	0.000703099	0.000451106	0.000505824	0.00283996
S-ribosyl-L-homocysteine	0.110198	0.0584624	0.0430101	0.0255643	0.0413964	0.128575
inosine	51.5368	7.67862	27.4623	5.49798	40.0277	4.20416
6-phospho-D-gluconate	0.0181891	0.00759951	0.0108391	0.000451106	0.00243861	0.014874
xanthosine	1.59027	0.833626	1.10673	0.386236	0.482695	0.99976
D-sedoheptulose-1-7-phosphate	0.378771	0.0507527	0.118707	0.0517492	0.0480942	0.145426
N-acetyl-glucosamine-1-phosphate	1.12707	0.0497687	0.0143775	0.0133712	0.00259763	0.0383817
glutathione	0.244233	0.0389161	0.049773	0.0276087	0.0217287	0.104341
dUMP	0.00223957	0.00629589	0.0400548	0.00147343	0.00424726	0.0139033
O8P-O1P	0.113468	0.120717	0.117847	0.0117738	0.0367986	0.137156
dTMP	0.0330808	0.0182026	0.0132456	0.00688501	0.0161909	0.0450487
cyclic-AMP	2.5931	1.55761	0.00787481	1.09729	0.914822	2.68852
fructose-1,6-bisphosphate	0.192584	0.0867304	0.0404355	0.0426216	0.0540628	0.166175
trehalose-sucrose	1.45398	33.6709	5.00581	12.6244	14.9124	0.815438
Cellobiose	0.23578	0.482534	0.335355	0.319732	0.997819	0.030803
orotidine-5-phosphate	0.110296	0.0497966	0.0359696	0.0195229	0.0344877	0.121117
SBP	0.264318	0.149461	0.0964906	0.0251262	0.0278731	0.331579
S-adenosyl-L-homocysteine	0.25915	0.0205173	0.0892779	0.0226819	0.05799	0.227749
dCDP	0.0150675	0.00928022	0.00877517	0.00225864	0.000505824	0.00895067
5-phosphoribosyl-1-pyrophosphate	0.0170486	0.0198145	0.07229	0.00419236	0.0116813	0.00766161
OBP	0.179696	0.0568367	0.036617	0.0197652	0.00982373	0.137683
dTDP	0.000580378	0.000610111	0.00370327	0.00413149	0.000505824	0.00786779
CDP	0.0662464	0.111297	0.0602841	0.0731119	0.0306819	0.0471833
UDP	0.00796353	0.00364355	0.00307813	0.00171357	0.0034917	0.00463581
Cholic acid	0.000580378	0.00295222	0.0187008	0.00705796	0.0085668	0.00288913
trehalose-6-Phosphate	0.0198663	0.011102	0.0158115	0.0134167	0.00993831	0.0114559
Thiamine pyrophosphate	0.000580378	0.000610111	0.000703099	0.0029352	0.00324966	0.00286545
adenosine 5-phosphosulfate	0.00215726	0.0056418	0.00377263	0.00298065	0.00259915	0.00930782
ADP	0.0179916	0.00231722	0.000703099	0.000451106	0.000505824	0.0093071
dGDP	0.0179916	0.00231722	0.000703099	0.000451106	0.000505824	0.0093071
IDP	0.00598346	0.000610111	0.00801191	0.00269882	0.00403136	0.00858542
GDP	0.00535451	0.00231346	0.000703099	0.000451106	0.000505824	0.000659737
CDP-ethanolamine	0.0062969	0.000610111	0.000703099	0.000451106	0.002197	0.00425177
FMN	0.00251887	0.00596881	0.000703099	0.0070905	0.00466578	0.00286645
cholesteryl sulfate	6.71045	24.2748	15.7175	9.32284	13.5833	23.1048
dCTP	0.00314895	0.00231415	0.00221768	0.000451106	0.000505824	0.000659737
dUTP	0.00283019	0.00350615	0.00267221	0.0031652	0.00961001	0.000659737
dTTP	0.00250828	0.00295632	0.00723408	0.00168031	0.000505824	0.00673106
CTP	0.0110393	0.00270012	0.0036289	0.00171014	0.00192022	0.0137614
UTP	0.0018201	0.00329282	0.00533786	0.00759584	0.00273074	0.0050358
CDP-choline	0.0103603	0.00397311	0.00459886	0.00221121	0.000505824	0.000659737
dATP	0.00259018	0.00198598	0.000703099	0.00221527	0.000505824	0.00393835
Taurodeoxycholic acid	0.0134615	0.00281174	0.0096656	0.00439573	0.00734554	0.00849352
ATP	0.00788121	0.00266823	0.00190639	0.00146871	0.00219474	0.00145143
dGTP	0.00788121	0.00266823	0.00190639	0.00146871	0.00219474	0.00145143
GTP	0.0368182	0.0296039	0.0598832	0.00946096	0.00939819	0.0476186
UDP-D-glucose	0.00659948	0.00226033	0.000703099	0.00269273	0.00517967	0.00395428
UDP-D-glucuronate	0.000580378	0.00771424	0.00820358	0.0157738	0.00204811	0.00762888
guanosine 5-diphosphate,3-diphosphate	0.0119476	0.0152276	0.027087	0.000451106	0.00463672	0.00859093
UDP-N-acetyl-glucosamine	0.0584373	0.000610111	0.00419308	0.000451106	0.00267368	0.00321588
glutathione disulfide	0.193002	0.00957433	0.000703099	0.0065873	0.00603452	0.01931
NAD_nega	0.00692559	0.00534259	0.00953607	0.00231351	0.00650914	0.0100261
NADH	0.00126006	0.000610111	0.000703099	0.000451106	0.000505824	0.00143132
dephospho-CoA	0.0033911	0.00198633	0.000703099	0.0031819	0.000505824	0.00357958
cyclic bis3-5 dimeric GMP	0.00377913	0.00953927	0.000703099	0.00122069	0.00219604	0.000659737
NADP_nega	0.000580378	0.000610111	0.00228761	0.000451106	0.000505824	0.00216123
NADPH	0.00251882	0.000610111	0.0030522	0.000451106	0.0013726	0.00143264
coenzyme A	0.00146622	0.00562625	0.000703099	0.0012212	0.00138485	0.00179019
acetyl-CoA	0.00226509	0.00214048	0.000703099	0.000451106	0.000505824	0.00279238
propionyl-CoA	0.000580378	0.00297944	0.000703099	0.000451106	0.00109763	0.00179035
butyryl-CoA	0.000580378	0.00265025	0.00228912	0.000451106	0.000505824	0.00178975
acetoacetyl-CoA	0.000580378	0.000610111	0.00190455	0.000451106	0.00137185	0.000659737
malonyl-CoA	0.00249493	0.00203892	0.000703099	0.000451106	0.000505824	0.00355564
3-hydroxybutyryl-CoA	0.00283047	0.0029769	0.00305033	0.000451106	0.000505824	0.000659737
succinyl-CoA-methylmalonyl-CoA	0.000580378	0.000610111	0.0026703	0.000451106	0.00190469	0.000659737
2-hydroxygluterate	0.370871	0.1772	0.240992	0.537382	0.168915	0.338067
2-deoxyglucose-6-phosphate	0.0137013	0.0121508	0.000703099	0.015064	0.0242501	0.0139267
3-hydroxybuterate	0.454549	0.200796	0.000703099	0.222404	1.73412	0.325995
4-phosphopantothenate	0.0437756	0.0531166	0.00887369	0.0181336	0.00348186	0.00248893
dehydroascorbic acid	0.113981	0.032077	0.479569	0.0604551	0.0297866	0.0519291
Urea	49.95	54.891	84.4394	59.0889	53.6027	71.0811
ethanolamine	2.92193	2.0081	2.43609	1.24855	10.0188	0.000659737
glycine	0.045664	0.0582613	0.0367294	0.152642	0.0757532	0.0604986
alanine	26.5451	37.1431	26.0549	29.3088	32.5441	32.5311
betaine aldehyde	0.169928	0.10077	0.10187	0.129078	0.0854151	0.0985952
choline	0.0293141	0.159225	0.696679	0.206936	0.000505824	0.419927
4-aminobutyrate	0.126843	0.194195	0.0854174	0.143919	0.18861	0.162709
dimethylglycine	0.634473	2.38394	1.59939	0.714228	0.929725	1.34085
serine	3.70143	9.76532	3.92619	5.88885	8.27178	5.78308
cytosine	1.34311	3.91173	1.06169	4.24025	2.43045	3.57139
Creatinine	0.000580378	0.280431	0.266355	0.104438	0.252265	0.462169
proline	15.4798	103.711	62.248	87.5037	93.8437	41.6076
indole	0.047748	0.09204	0.0686144	0.105525	0.0986946	0.0935232
betaine	125.104	50.1252	70.8671	9.87465	33.6637	94.6651
valine	0.632578	2.61865	0.945047	5.48055	2.01564	2.18434
threonine	5.8805	24.1511	7.68846	33.803	18.8802	11.5656
homoserine	0.0547832	0.112465	0.034327	0.0948519	0.0677754	0.111368
purine	0.070497	0.225002	0.138928	0.270288	0.272748	0.22287
cysteine	0.048147	0.391428	0.0930137	0.90552	0.745888	0.120784
nicotinamide	139.434	20.8343	235.03	30.8726	58.2197	86.2274
Imidazoleacetic acid	0.597553	0.378698	0.217924	0.434561	0.318725	0.515034
thymine	0.0185635	0.00961452	0.028496	0.0101852	0.0122059	0.0387246
DL-Pipecolic acid	9.23417	9.45547	4.7458	20.1392	10.5295	11.4874
N-Acetylputrescine	0.00308465	0.0217723	0.00940807	0.00650468	0.0200156	0.0229375
hydroxyproline	1.60698	0.883652	0.747378	0.530891	0.95437	1.6863
leucine-isoleucine	25.4187	56.6229	32.8217	47.2999	54.9711	65.0773
ornithine	0.789964	1.07406	0.44648	2.09396	0.249186	3.40472
asparagine	1.76244	5.96659	0.896882	2.29951	4.87248	2.56887
aspartate	0.579775	0.298656	0.157839	0.311558	0.364658	0.494288
adenine	0.373636	0.742935	0.374853	1.48386	0.808107	1.19851
Methylcysteine	0.362855	0.688806	0.386527	1.65458	0.86865	1.11817
homocysteine	0.0245086	0.00835331	0.013057	0.00318082	0.0059897	0.00907161
histidinol	0.279978	0.295271	0.133758	0.0957063	0.172617	1.10211
lysine	0.792791	5.97551	2.42169	12.9301	6.30002	2.72648
glutamine	6.39057	16.7022	6.4644	30.982	16.4027	10.7368
O-acetyl-L-serine	0.00430543	0.000610111	0.000703099	0.0481244	0.000505824	0.000659737
glutamate	21.3236	17.5733	7.82871	45.0024	18.7342	26.3214
methionine	2.06101	1.70818	1.71521	3.15507	2.93919	4.83316
guanine	1.41925	1.17572	0.635082	0.63353	1.27496	0.494506
histidine	13.2091	55.2098	19.9218	74.2982	33.9439	26.0114
2-Aminooctanoic acid	1.1223	0.523746	0.635865	0.525436	0.416501	0.619358
carnitine	53.6573	41.995	42.1391	35.7512	33.837	45.0048
Methionine sulfoxide	0.229922	1.35687	0.363579	1.23362	0.49956	0.343745
phenylalanine	6.32362	17.4036	10.4509	18.6082	20.124	19.5805
Pyridoxamine	0.00286784	0.0047277	0.0049585	0.00772048	0.00219398	0.00214792
pyridoxine	0.0142905	0.0756336	0.0651019	0.170216	0.0357372	0.028897
1-Methyl-Histidine	0.390765	1.92609	0.0204149	0.787199	0.721043	0.0152544
N-acetyl-L-ornithine	0.00244642	0.00334487	0.00699293	0.00537899	0.00375148	0.00347046
arginine	4.65861	36.5289	18.9344	58.2282	39.8672	17.0031
citrulline	0.801135	1.73205	1.29534	3.03809	0.5329	1.82463
glucosamine	0.107624	0.0387828	0.00795443	0.0371284	0.0195928	0.103518
tyrosine	1.54682	3.58955	1.70652	6.98606	3.96605	4.92183
Phosphorylcholine	10.8882	1.66911	0.526527	0.860943	1.15261	1.15047
3-phospho-serine	0.00378077	0.00331587	0.00302306	0.000451106	0.000505824	0.00787542
N6-Acetyl-L-lysine	2.57105	9.34466	2.31661	5.47033	7.97926	8.48195
Acetyllysine	3.51229	3.90224	1.38368	6.87862	6.23651	7.04246
N-acetyl-glutamine	0.000580378	0.00546316	0.000703099	0.000451106	0.000505824	0.00169659
N-acetyl-glutamate	0.0913535	0.0933773	0.106392	0.0325879	0.0524773	0.0800157
Ng,NG-dimethyl-L-arginine	0.552256	2.12195	1.68817	2.05589	2.44857	2.48201
Acetylcarnitine DL	55.4217	24.8983	26.2389	14.8091	36.246	33.0167
tryptophan	1.55431	0.62736	0.599181	0.369045	0.886594	0.797185
Kynurenine	0.124781	0.0615648	0.0511178	0.151322	0.0329316	0.180528
N-acetyl-glucosamine	0.917432	1.26506	0.661606	0.465033	0.770554	1.09852
Flavone	0.0613488	0.0424655	0.0134964	0.00606256	0.00555584	0.0563973
cystathionine	0.229891	0.187427	0.453869	0.452158	0.105347	0.298498
5-methoxytryptophan	0.0174683	0.00562639	0.00428595	0.00551492	0.00602997	0.0076583
Cystine	1.0135	10.5708	1.99662	23.0388	22.0099	0.960173
cytidine	5.9671	0.270225	1.43	0.197616	5.57264	0.820192
deoxyadenosine	0.0571612	0.0828263	0.152695	0.0589799	0.208199	0.153247
Glycerophosphocholine	13.7401	29.5141	7.75318	21.9565	29.4109	47.3728
acadesine	0.0107921	0.0214031	0.0146076	0.058643	0.0207143	0.0299522
D-glucosamine-6-phosphate	0.0146908	0.0059134	0.000703099	0.000451106	0.00603423	0.00716029
D-glucosamine-1-phosphate	0.0166908	0.00260566	0.00190797	0.000451106	0.000505824	0.0052933
deoxyguanosine	0.0115427	0.439063	1.20817	0.198043	3.43163	0.355265
adenosine	0.88497	0.479024	0.232999	0.888424	0.321189	0.231779
1-Methyladenosine	0.236139	0.0645349	0.126265	0.137461	0.245167	0.205866
guanosine	1.52352	0.107426	0.422488	0.0927414	1.17281	0.255771
L-arginino-succinate	1.72174	1.48478	0.977177	1.72038	1.29635	1.80624
S-methyl-5-thioadenosine	0.0137112	0.000610111	0.000703099	0.000451106	0.00599184	0.000659737
7-methylguanosine	2.20246	1.63644	2.95084	0.729504	1.66885	4.48435
dCMP	0.0330687	0.00436348	0.00572288	0.00489599	0.0112375	0.0214798
CMP	0.35963	0.0046371	0.0106635	0.00391534	0.0118063	0.0636712
UMP	0.160315	0.0248906	0.0323105	0.00654601	0.013272	0.0185066
dAMP	0.0253551	0.00256975	0.00381157	0.000451106	0.00330043	0.0205751
Nicotinamide ribotide	0.942901	0.170085	0.00612148	0.5301	0.564901	0.27926
aminoimidazole carboxamide ribonucleotide	0.0128638	0.0188135	0.0155063	0.0110102	0.0116205	0.0218102
thiamine-phosphate	0.0194692	0.00364211	0.00194007	0.000451106	0.000505824	0.0139712
dGMP	0.0141365	0.00570153	0.00411815	0.000451106	0.00159884	0.00499753
AMP	0.325604	0.0129301	0.00826657	0.00568329	0.00300488	0.0866777
IMP	0.0236278	0.000610111	0.00267272	0.000451106	0.000505824	0.0053656
S-adenosyl-L-methioninamine	0.0074965	0.000610111	0.000703099	0.00146416	0.00277602	0.00589514
GMP	0.119367	0.00231726	0.0030526	0.00122338	0.00411713	0.0121735
xanthosine-5-phosphate	0.000580378	0.000610111	0.00534148	0.000451106	0.00164684	0.00250549
riboflavin	0.0115696	0.531503	0.0216285	0.0312164	0.0591993	0.06483
S-adenosyl-L-methionine	0.387779	1.0723	0.425026	0.849294	1.75353	1.42617
folate	0.011486	0.000610111	0.000703099	0.000451106	0.0021966	0.00278956
7,8-dihydrofolate	0.00439454	0.00559053	0.000703099	0.00239634	0.00848647	0.00576386
5-methyl-THF	0.0176317	0.00330136	0.00533908	0.00708923	0.00685614	0.0146755
NAD_posi	0.0138563	0.0019629	0.000703099	0.00342716	0.00743152	0.00429736
NADP_posi	0.00757363	0.00719512	0.00305443	0.00171199	0.00101165	0.00501167
FAD	0.00188959	0.000610111	0.000703099	0.00244825	0.00219667	0.000659737
sarcosine	5.55597	8.8348	5.68886	6.4627	7.44184	5.98591
putrescine	0.00647422	0.00456464	0.0155067	0.00630349	0.00512554	0.0163002
spermidine	0.207408	0.142872	0.30059	0.0267158	0.143214	0.208699
spermine	0.001575	0.00298173	0.00267052	0.00171289	0.00164675	0.00579103
coenzyme A	0.00146622	0.00297957	0.000703099	0.000451106	0.00138485	0.00179019
creatine	0.014805	0.0431361	0.0505248	0.0230565	0.0325946	0.0107196
N-acetyl spermine	0.0432583	0.0483116	0.169078	0.0307842	0.0844767	0.229863
N-acetyl spermidine	0.00899963	0.0151295	0.00704661	0.00434405	0.0106674	0.00304082
N1-Methyl-2_2-pyridone-3_5-carboximide	0.25008	0.189679	0.0877096	0.0721041	0.126796	0.30378
N1-Methyl-2_4-pyridone-3_5-carboximide	0.000580378	0.0135475	0.00849678	0.000451106	0.000505824	0.00610692
Nicotinamide Riboside	0.032005	0.0169321	0.195369	0.0257767	0.0368416	0.142332
cholesterol	2.7822	0.0887472	0.248482	4.98854	0.117162	30.5804
arginosuccinic acid	1.178	1.13228	0.558756	1.10713	0.758019	1.1368
phosphocreatine	0.0539235	0.0718464	0.0433735	0.0683751	0.0528169	0.0724938
