# Supplementary material for: Vibrio cholerae ensures function of host proteins required for virulence through consumption of luminal methionine sulfoxide
Source: PLoS Pathog. 2017 Jun 6;13(6):e1006428. doi: 10.1371/journal.ppat.1006428 (PMC5473594; doi:10.1371/journal.ppat.1006428)
Supplement: S5 Table — (XLSX) [file ppat.1006428.s014.xlsx]

## Sheet: Sheet1
S5 Table. Lipidomic analysis of the intestines of flies fed with LB broth inoculated with wild-type V. cholerae or a ΔgcvT mutant (normalized by sum).
Lipids	WT1	WT2	WT3	ΔgcvT1	ΔgcvT2	ΔgcvT3
CL56	0.00127479	0.000832179	0.000687706	0.00204587	0.000915504	0.00318994
CL58	0.00308535	0.00118964	0.0044676	0.00805381	0.00693433	0.00855029
CL60	0.0177217	0.012405	0.0134137	0.0245436	0.0292408	0.0273782
CL62	0.0513984	0.0357875	0.021926	0.057977	0.0636707	0.057521
CL64	0.393169	0.333981	0.236559	0.315615	0.28318	0.285995
CL65	0.0177403	0.0047174	0.00995433	0.00736141	0.00187786	0.0156655
CL66	0.923227	0.785135	0.563091	0.784625	0.681064	0.713191
CL67	0.0536458	0.0554156	0.0436966	0.0215354	0.0255022	0.0331179
CL68	2.00755	1.86862	1.56319	1.72824	1.50056	1.5108
CL69	0.0563076	0.054141	0.0541249	0.0474172	0.0377628	0.04707
CL70	1.67463	1.73937	1.53859	1.49892	1.29734	1.31894
CL71	0.010902	0.0157602	0.0130066	0.00919296	0.00827069	0.0108311
CL72	0.34986	0.345521	0.304943	0.317249	0.223615	0.303063
Cerd32	0.0527203	0.0664995	0.0708899	0.0331385	0.0541107	0.0777445
Cerd34	0.574717	0.585723	0.558915	0.612254	0.556753	0.60534
Cerd36	2.0824	1.97723	1.65154	1.35059	1.39239	1.60204
Cerd38	0.199466	0.19433	0.117485	0.14237	0.174201	0.218742
CerG1d34	0.0856946	0.0160815	0.0111116	0.0276013	0.0269609	0.0141355
CerG1d36	0.291321	0.22459	0.234734	0.26695	0.197916	0.242455
CerG1d38	0.0596421	0.0553698	0.0679942	0.048387	0.0503032	0.0476399
DG24	0.0374833	0.024515	0.056708	0.144329	0.1317	0.149446
DG25	0.0844744	0.0434958	0.0506077	0.0555442	0.0806666	0.0502445
DG26	0.201596	0.249832	0.41645	0.993068	0.859794	0.61912
DG28	0.493979	0.362331	0.513901	0.729146	0.662761	0.722392
DG30	0.603608	0.380857	0.602951	0.55185	0.589389	0.610924
DG31	0.076362	0.0380408	0.0695118	0.0251221	0.0506815	0.0429079
DG32	1.54146	1.20112	1.6732	1.8252	1.6273	1.67234
DG33	0.378857	0.356586	0.179318	0.252955	0.241235	0.267504
DG34	5.26373	4.59419	4.84601	5.43155	5.58513	4.88561
DG35	0.227682	0.177869	0.0855554	0.152376	0.184914	0.111635
DG36	5.78925	5.58186	5.15225	5.34201	4.59431	5.07594
DG38	0.551984	0.502639	0.407426	0.627521	0.553361	0.536381
LPC12	0.00175447	0.00200996	1.07304e-05	0.0119206	0.0170177	0.0114247
LPC14	0.115563	0.148611	0.0954793	0.427658	0.42986	0.361204
LPC15	0.0646195	0.0335533	0.0267889	0.0637732	0.107876	0.0450818
LPC16	1.21119	1.0373	0.756829	2.82093	2.7272	1.93159
LPC17	0.029348	0.0133598	0.0115439	0.0562954	0.057721	0.0308832
LPC18	2.21882	1.55321	1.70826	3.44843	3.96906	2.55225
LPC19	0.021574	0.0276336	0.0175252	0.00954825	0.0130968	0.0114029
LPC20	0.198287	0.24599	0.168757	0.116242	0.140134	0.131328
LPE14	0.00201872	0.00117494	0.00342829	0.0101724	0.00356471	0.00612701
LPE16	0.344446	0.262804	0.331755	0.509393	0.433345	0.4311
LPE17	0.00116004	0.00171347	0.000440651	0.00590544	0.00448478	0.00473718
LPE18	0.956524	0.608999	0.937683	1.59373	1.76676	1.63535
LPE20	0.22095	0.224664	0.156372	0.120325	0.118751	0.135506
LPE21	0.00649941	0.00701555	0.0066422	0.00119536	0.00327228	0.00526838
LPE22	0.00360847	0.0037697	0.00369163	0.00155895	0.00209896	0.00295945
LPI18	0.0223409	0.0210418	0.0212423	0.016885	0.0150735	0.0181863
LPS18	0.0224762	0.013857	0.0126451	0.0200242	0.0189224	0.019164
LPS20	0.0408362	0.0364243	0.032794	0.0191602	0.0180434	0.03251
MG18	8.24684e-05	0.0354933	0.014911	0.000730552	0.0014357	0.00100637
MG23	0.109517	0.0275378	0.00376976	0.0151732	0.0017592	0.06118
MGDG34	0.000116626	3.245e-06	9.49175e-06	2.99789e-06	2.56936e-06	2.54435e-06
MGDG36	0.119784	0.000800927	0.00754354	2.99789e-06	2.56936e-06	1.00047e-05
PA24	0.00923579	0.00819152	0.0127996	0.0379748	0.0284525	0.0292306
PA26	0.0200634	0.0253713	0.0307448	0.062295	0.0493142	0.0669638
PA28	0.000657539	0.00299054	0.00333493	0.0191773	0.0148731	0.0118141
PA32	0.0247663	0.03581	0.015544	0.0588039	0.0242095	0.0336029
PA34	0.304119	0.338145	0.193112	0.365165	0.313611	0.327771
PA36	0.174213	0.218628	0.127991	0.21205	0.167901	0.164594
PA38	0.251943	0.143382	0.0788196	0.12051	0.213165	0.179449
PA42	1.51415	1.50684	1.49804	1.92565	1.60291	1.8876
PA44	1.60535	1.77404	1.90909	1.65017	1.57891	1.61721
PA45	0.0478759	0.0551129	0.0441736	0.0434025	0.0375728	0.0464685
PA46	0.0310501	0.0221917	0.0293862	0.0244074	0.0296005	0.0296754
PA48	0.175848	0.177808	0.164415	0.203315	0.187463	0.219942
PA52	0.00619263	0.00217766	2.72726e-06	2.99789e-06	0.00267453	0.000659067
PA53	0.00588915	0.00455545	2.72726e-06	2.99789e-06	0.000914712	0.000272683
PA54	0.0183458	0.0142097	7.91815e-06	0.000491338	0.0144683	0.00969757
PC24	0.119273	0.0694852	0.181132	0.400393	0.307259	0.293915
PC25	0.0254995	0.0154369	0.043421	0.0795629	0.0443652	0.0492773
PC26	0.29703	0.525999	1.06379	1.76103	1.62151	1.59842
PC27	0.380318	0.224833	0.332464	0.45754	0.638863	0.194073
PC28	4.43643	3.23393	5.34847	8.83794	6.61976	7.83302
PC29	1.8372	1.49326	1.8219	2.53091	2.24393	1.53474
PC30	18.2619	12.8715	18.6186	27.4484	21.772	26.6518
PC31	28.0965	26.7906	27.1286	29.0932	24.6488	29.3103
PC32	96.2077	90.7378	93.3464	104.888	97.9605	109.726
PC33	17.6365	18.5253	14.9746	21.4871	13.9386	16.5823
PC34	167.821	178.696	159.898	171.864	188.326	171.613
PC35	13.6763	13.6657	10.9111	11.8235	10.0963	11.3916
PC36	138.757	144.999	138.786	114.266	120.98	125.568
PC37	0.994403	0.946077	0.892642	0.662906	0.643861	0.79231
PC38	9.96419	8.6295	7.89713	8.59814	7.65134	7.4132
PC39	0.234717	0.223008	0.212796	0.206849	0.251661	0.265863
PC40	0.0686311	0.0656848	0.0280814	0.0228563	0.036224	0.023236
PE16	0.49436	0.424874	0.574562	0.792014	0.667071	0.666511
PE17	0.0108719	0.00742393	0.00438698	0.0164101	0.011943	0.0114192
PE18	0.566724	0.309695	0.385355	1.40122	0.824898	1.22892
PE20	0.189896	0.200215	0.145778	0.100876	0.123014	0.156954
PE22	0.0105353	0.0101858	0.008754	0.00564584	0.00778747	0.0093545
PE24	0.0225496	0.00848525	0.0412371	0.0966518	0.0736165	0.0674928
PE26	0.0630239	0.0379529	0.104668	0.107794	0.0800928	0.0979846
PE27	0.00110656	0.000205914	0.00365322	0.00190324	0.00189499	0.00267791
PE28	0.411613	0.226367	0.511846	0.682098	0.319841	0.655936
PE29	0.0681321	0.0485783	0.0610849	0.111192	0.0428341	0.0755276
PE30	2.40321	1.9497	3.03391	3.67479	2.84022	3.92934
PE31	0.478388	0.470148	0.516923	0.550819	0.416144	0.498408
PE32	29.5022	27.3756	28.0688	37.2326	32.8595	32.7094
PE33	2.28157	2.24181	1.4238	2.53491	2.24317	2.44291
PE34	84.8687	83.9333	79.4449	81.9426	77.4531	75.6042
PE35	4.55594	4.76314	4.01744	5.05638	3.5087	4.63707
PE36	103.051	103.793	97.9404	85.5686	104.269	84.1332
PE37	86.8507	94.711	88.6197	89.8811	79.5763	85.3525
PE38	10.927	15.0702	11.885	8.36951	13.9898	13.0955
PE39	0.921228	0.866411	0.674763	0.820326	0.810221	0.77685
PE40	0.548591	0.525694	0.483405	0.499183	0.46615	0.488057
PE42	0.00124387	0.000853394	0.00180904	0.00109167	0.00128848	0.0021022
PE45	0.285697	0.207353	0.216849	0.284708	0.266572	0.290446
PEt30	0.022864	0.0322793	0.0123829	0.0505919	0.0206694	0.0206524
PEt32	0.0367707	0.0323707	0.0196299	0.036645	0.0302445	0.0485334
PEt34	0.587158	0.531235	0.426108	0.479548	0.423741	0.456221
PEt38	0.0266639	0.025369	0.0123751	0.0142908	0.0182735	0.0165683
PEt43	0.0438636	0.0324865	0.0457084	0.0435663	0.0474855	0.0338272
PG26	6.71522e-06	0.000299127	0.00215804	0.0045516	0.00445784	0.00462964
PG30	0.0122004	0.00898153	0.0212411	0.0212846	0.0139713	0.0126433
PG32	0.394118	0.183969	0.456795	0.253706	0.441303	0.264959
PG33	0.155563	0.104056	0.0964287	0.108815	0.0939873	0.1083
PG34	1.16626	1.31408	1.60565	0.863707	1.23445	1.03437
PG35	0.435678	0.516087	0.337439	0.364664	0.406722	0.375729
PG36	0.159347	0.230458	0.30215	0.170216	0.137472	0.166685
PG37	0.81484	0.575557	0.71078	0.571723	0.677182	0.61194
PG42	0.0225332	0.00979503	0.00553943	0.00504268	0.000585797	0.00194572
PI26	0.00326811	0.00172081	0.00458562	0.00858825	0.00544644	0.00722448
PI28	0.0246861	0.0194916	0.0316066	0.0580401	0.0408583	0.0516061
PI29	0.00281463	0.00263608	0.00363654	0.00410541	0.00485579	0.00736997
PI30	0.193749	0.0546818	0.190721	0.33821	0.281233	0.351453
PI31	0.030553	0.0257441	0.0183685	0.0249704	0.0202204	0.0251947
PI32	1.85919	1.49614	1.37412	2.3543	2.06529	2.41028
PI33	0.101271	0.0908423	0.060321	0.0944088	0.0987801	0.0790297
PI34	5.77794	4.97728	5.50377	6.37047	6.17245	6.69052
PI35	0.195127	0.233598	0.205252	0.173117	0.138121	0.218162
PI36	11.3285	11.4251	11.021	8.57525	9.40503	9.29952
PI37	0.321343	0.286916	0.307928	0.266393	0.283382	0.278536
PI38	0.410251	0.371454	0.194052	0.325431	0.358683	0.349965
PI39	0.0107867	0.0132376	0.0113435	0.00727197	0.0037893	0.00395367
PIP48	0.00634019	0.0103348	0.00766483	0.0104283	0.00598902	0.00473629
PIP50	0.0821411	0.0704709	0.0636677	0.045362	0.0414956	0.0381999
PIP52	0.102865	0.158907	0.0986982	0.042025	0.0231647	0.0242396
PIP54	0.0488273	0.0549877	0.044972	0.0278903	0.0144134	0.011239
PS24	0.00690393	0.00872394	0.00873842	0.00680762	0.0124737	0.0105132
PS26	0.00866014	0.0107291	0.00683549	0.00624702	0.0146198	0.00371568
PS28	0.00017637	0.000161971	0.00130281	0.00222925	0.000398241	0.00369778
PS30	0.01744	0.0210557	0.0285259	0.0321765	0.0295979	0.0362689
PS32	0.127798	0.214644	0.241026	0.142907	0.188156	0.226116
PS33	0.506236	0.448635	0.433476	0.454451	0.538521	0.574009
PS34	1.36834	1.51673	1.68728	1.6849	1.60587	1.61127
PS35	1.82243	2.09557	1.9023	1.51281	1.58693	1.77879
PS36	18.4428	16.8415	15.8731	14.5995	15.2011	14.2689
PS37	1.73423	1.81383	1.63409	1.6243	1.24667	1.65315
PS38	5.62599	5.28281	4.78354	4.93691	5.51373	4.6782
PS39	0.101845	0.1027	0.090407	0.0791804	0.0554989	0.0915415
PS40	0.0930087	0.0857674	0.0777329	0.0858133	0.0714672	0.0640405
SMd34	0.151758	0.171184	0.155579	0.116203	0.112526	0.129554
Sod16	0.00269069	0.00922235	0.0225772	0.125173	0.158787	0.189676
Sod22	0.0534072	0.102077	0.0585934	0.0606901	0.0680968	0.0743704
TG32	0.00475984	0.00796613	0.011424	0.00343569	0.00398049	0.00539447
TG34	0.0137477	0.00366573	0.0381135	0.0575413	0.0586203	0.0372777
TG36	0.822479	0.585374	5.25806	3.79859	4.23861	2.74518
TG37	0.121169	0.0849867	0.34965	0.414644	0.343075	0.276067
TG38	1.90324	1.58903	5.11214	8.1587	6.89423	6.22455
TG39	0.576385	0.471262	0.774896	1.43277	0.945663	0.904597
TG40	3.28762	3.17389	5.45051	8.71814	7.06205	7.37837
TG41	1.39447	0.789668	1.31213	1.60915	1.45718	1.48649
TG42	4.75221	3.60948	7.70389	6.93289	6.70342	7.49116
TG43	2.35655	1.25818	2.04771	1.65493	1.7678	1.81012
TG44	7.99051	7.15993	10.0483	7.73756	8.76093	10.1904
TG45	1.44544	1.91697	1.40702	2.1952	1.23025	2.68008
TG46	13.1206	11.4058	15.9819	11.3625	14.1095	15.9048
TG47	5.14643	2.79195	4.29499	3.05213	3.92106	3.7387
TG48	13.7468	13.9888	19.8892	11.5759	14.9917	15.2419
TG49	4.10163	2.45254	3.84751	2.73376	3.47002	3.4404
TG50	10.1006	13.2658	19.4016	8.90168	10.8295	10.857
TG51	1.76471	1.52634	2.37363	1.61923	1.79477	1.75524
TG52	4.09888	5.36014	7.22201	3.75044	2.47534	2.50721
TG53	1.66631	1.7724	2.52885	1.59168	1.65371	1.52505
TG54	1.51672	1.58823	2.08639	1.2058	0.892921	1.09835
TG55	0.396809	0.435338	0.634819	0.382816	0.576213	0.444616
TG56	0.34784	0.412955	0.542269	0.345767	0.304819	0.23463
TG58	0.025604	0.0621937	2.72726e-06	0.0351123	0.0181926	0.0277922
TG60	0.00111041	0.0134013	2.72726e-06	0.0077684	0.00241392	0.00140556
dMePE28	0.000845398	0.000736118	0.00124778	0.00465816	0.00118383	0.00436557
dMePE30	0.00670261	0.0121969	0.011227	0.0171049	0.0187953	0.0186818
dMePE32	0.110647	0.0817867	0.082611	0.0517388	0.0671589	0.0701595
dMePE34	0.13665	0.124983	0.145405	0.120306	0.119961	0.145017
dMePE36	1.46593	1.2409	0.933376	0.930467	0.984752	0.817837
dMePE37	0.0290181	0.0403144	0.0276245	0.0186652	0.0135007	0.0176423
dMePE38	1.39676	1.31524	0.866813	0.670652	0.706607	0.677792
dMePE46	0.00391199	0.0030741	0.0021391	0.00299846	0.00248786	0.00253796
dMePE48	0.0410527	0.0503781	0.0188574	0.0194298	0.0200498	0.0197671
dMePE50	0.107101	0.137038	0.0684468	0.0492347	0.0465689	0.0473331
dMePE52	0.114302	0.172003	0.0790857	0.0481652	0.0529484	0.0368676
dMePE54	0.0483155	0.0531334	0.0284736	0.0125498	0.0155543	0.0148276
dMePE56	0.00790309	0.0081012	0.00336296	0.00260689	0.0031465	0.00283288
