# Supplementary material for: Vibrio cholerae ensures function of host proteins required for virulence through consumption of luminal methionine sulfoxide
Source: PLoS Pathog. 2017 Jun 6;13(6):e1006428. doi: 10.1371/journal.ppat.1006428 (PMC5473594; doi:10.1371/journal.ppat.1006428)
Supplement: S6 Table — (XLSX) [file ppat.1006428.s015.xlsx]

## Sheet: Sheet1
S6 Table. Lipidomic analysis of the intestines of ∆msrAEY05753 flies fed with LB broth alone or inoculated with wild-type V. cholerae (normalized by sum).
Lipids	ΔmsrA LB1	ΔmsrA LB2	ΔmsrA LB3	∆msrA WT1	∆msrA WT2	∆msrA WT3
CL58	0.00225787	0.000611917	0.000595327	0.000380175	1.84295e-06	0.000187118
CL60	0.00212006	0.00112258	0.00702941	0.00164822	0.000217095	0.00106336
CL62	0.0043445	0.0156521	0.00273264	0.00437983	0.00211624	0.00291295
CL64	0.00250564	0.0255878	0.0946969	0.0321083	0.0254796	0.0345415
CL66	0.159806	0.0837048	0.263666	0.104499	0.101155	0.140439
CL67	0.00203063	0.00042283	4.69311e-06	1.77381e-06	1.84295e-06	2.04799e-06
CL68	0.474475	0.74858	0.956253	0.208539	0.289272	0.381175
CL69	0.00836433	0.00562879	0.0109874	0.00415325	3.6859e-06	1.04451e-05
CL70	0.789143	0.694137	0.807709	0.5008	0.859826	0.816183
CL71	0.0318788	0.0154003	0.0213532	0.017944	0.020899	0.0176888
CL72	0.0491289	0.106843	0.0815511	0.0605875	0.0974479	0.103607
Cerd36	0.0608744	1.43239e-06	0.0887551	0.185402	0.140094	0.190708
Cerd25	0.00347174	0.00095156	0.0010016	0.00625603	0.0154103	0.0780345
Cerd31	0.207583	0.317806	0.426136	0.332881	0.337976	0.517636
Cerd33	2.81719	5.17881	6.74019	5.98343	6.66321	4.22282
Cerd34	0.334439	0.295349	0.317513	0.472775	0.479821	0.262694
Cerd35	4.86007	4.61397	6.10888	5.35138	0.118848	0.125517
Cerd36	1.11205	0.939127	1.29976	1.12927	1.10324	1.41085
Cerd38	0.0637575	0.0326653	0.0118835	0.00219236	1.84295e-06	0.00201096
CerG1d36	0.0155687	0.00150938	0.00201594	0.0330353	0.0549868	0.0443688
DG22	0.0848453	0.126578	0.104909	0.0536823	0.0811668	0.0951593
DG24	0.311374	0.40015	0.479055	0.198043	0.423784	0.183607
DG26	0.521428	0.377692	0.478126	1.01971	1.66361	1.34274
DG28	0.393748	0.313042	0.751076	0.807342	2.2441	1.62235
DG29	0.00276027	0.0015703	0.00537978	0.0175025	0.0223274	0.0239218
DG30	0.476955	0.433113	0.630001	0.952292	3.73	1.43031
DG31	1.73382e-06	1.43239e-06	0.00434377	0.00543547	0.104195	0.0157626
DG32	1.74633	1.00909	0.772028	1.99729	6.9434	2.61737
DG33	0.0426698	0.0241587	0.0360219	0.112927	0.536734	0.00630557
DG34	2.3559	1.47761	2.0332	4.15316	8.49044	4.68638
DG35	0.00240038	0.00921642	3.81563e-05	0.11714	0.294197	0.0651909
DG36	1.06263	0.911906	0.91726	1.09556	1.93505	1.01192
DG43	0.0123561	0.0576406	0.00306213	0.152535	0.628671	0.244223
DG50	0.00587041	1.43239e-06	1.0055e-05	1.77381e-06	0.0728488	0.0151788
LPC14	0.0085011	0.00622613	0.00304679	0.00504381	0.00331745	0.00305522
LPC16	0.74219	0.59478	0.55147	0.41884	0.276685	0.670301
LPC18	1.195	0.649467	0.988282	0.902669	0.481954	1.40354
LPC20	0.00658948	0.0215727	0.0433563	0.0173604	0.0112951	0.0278278
LPC22	0.0143331	0.0579809	0.00677979	0.0157592	0.022415	0.0182924
LPE14	0.00209615	0.00319324	0.00293334	0.00842737	0.00573467	0.00706978
LPE16	0.257831	0.15516	0.118835	0.377546	0.280188	0.456337
LPE18	1.04903	0.463452	0.493219	0.56853	0.382814	0.821749
LPE20	0.00565621	0.00629118	0.0315656	1.77381e-06	1.84295e-06	2.04799e-06
LPI18	0.000852517	0.00262732	0.00692217	0.00100193	0.004368	2.04799e-06
MG18	0.0164748	0.000913854	0.00823661	1.77381e-06	1.84295e-06	2.04799e-06
MG20	0.0146626	1.43239e-06	0.0131833	0.00458646	0.0227652	0.0213087
MGDG36	1.73382e-06	1.43239e-06	1.95411e-06	1.77381e-06	0.00349272	0.000725585
PC24	0.914352	0.605669	0.877339	0.868019	0.622542	0.743371
PC25	0.0122737	0.00809827	0.0104909	0.00901728	0.0129587	2.04799e-06
PC26	3.24554	1.95992	3.03587	2.78946	1.82122	1.23571
PC27	0.378921	0.30964	0.470699	0.269676	0.222399	0.267294
PC28	6.69701	4.23968	6.61021	5.55363	4.28162	5.17482
PC29	1.08553	1.2004	1.15122	0.607613	0.732378	0.715843
PC30	23.3942	16.0604	35.9291	30.8442	16.6938	19.4949
PC31	3.1055	2.3929	3.45365	2.28331	2.20188	2.86497
PC32	146.626	132.022	155.043	69.3265	91.3166	90.6835
PC33	27.7082	27.9972	22.0287	27.5568	17.9484	64.362
PC34	168.867	330.056	141.117	144.951	119.292	120.919
PC35	7.10064	7.75801	9.37685	9.52292	8.02037	6.08693
PC36	88.1402	67.2361	92.8401	103.657	72.5861	72.1826
PC37	1.0791	0.58185	1.81967	0.994429	0.546366	0.876672
PC38	2.80072	2.50434	3.64861	2.69089	2.60049	3.5666
PC39	0.191108	0.14223	0.165255	0.146636	0.00409617	3.2315e-05
PE16	0.671349	0.334139	0.443775	0.48036	0.404521	0.500122
PE18	0.443172	0.299432	0.270165	0.309284	0.220648	0.625638
PE20	0.0073817	0.0169451	0.0408496	0.00378073	0.0288068	0.0140079
PE24	0.0652402	0.0317126	0.0563539	0.0513227	0.00799159	0.0318171
PE26	0.0540374	0.0600905	0.0927472	0.0474461	0.0138192	0.0605205
PE28	0.285014	0.189186	0.259952	0.297486	0.190002	0.276338
PE29	0.00305882	0.00809827	0.00289173	0.00852942	0.01338	0.00910433
PE30	4.47291	3.08279	3.49079	3.40466	2.91179	2.16302
PE31	0.354208	0.178298	0.216317	0.211709	0.266257	0.27977
PE32	25.2888	31.9848	44.2847	19.5929	18.5607	29.4614
PE33	1.4745	0.986764	0.993389	1.90566	0.792185	1.00326
PE34	122.737	124.536	111.408	123.882	96.0107	95.5329
PE35	4.11047	5.77767	4.32635	6.34581	4.73692	2.58818
PE36	74.878	51.652	95.6253	106.185	93.6877	65.6774
PE37	0.922589	0.823438	1.25334	0.547779	3.18713	1.53734
PE38	8.06442	9.18711	11.3265	15.7592	13.3965	10.8976
PE39	0.0955539	0.113648	0.166184	0.0808184	0.017249	0.114814
PE40	0.0996726	0.058185	0.0525475	0.0969147	0.0809917	0.0912974
PE42	0.0385511	0.0298071	0.034815	1.77381e-06	0.0316962	0.0507906
PEt42	1.73382e-06	0.0164688	0.0476269	0.04989	0.0647058	0.049623
PG24	1.73382e-06	0.000175273	1.95411e-06	0.00119578	0.000808577	0.000658318
PG28	1.73382e-06	0.00426422	0.00690229	0.00746043	0.000657736	0.00824476
PG30	0.03435	0.0279697	0.0298017	0.0262091	0.0183873	0.0287035
PG32	0.718302	0.49066	0.537544	0.501428	0.300326	0.54263
PG34	1.30975	1.06162	1.35546	1.21354	0.961637	1.34716
PG36	0.187813	0.107523	0.280377	0.653121	0.198191	0.0890681
PI26	0.00286382	0.00279249	0.0027098	0.00221585	0.00234478	0.0193627
PI28	0.0396219	0.0213005	0.05459	0.0284002	0.00599187	0.0372659
PI30	0.236841	0.231625	0.332882	0.241468	0.192207	0.299316
PI32	3.50913	2.70169	3.34224	1.6192	1.46069	2.02151
PI33	0.0259435	0.0417123	0.0199706	0.0662686	0.0435705	0.0633121
PI34	7.37248	4.93382	9.20045	7.38807	6.47609	6.11678
PI35	0.0606712	0.0551227	0.240456	0.0494084	0.0496182	0.208984
PI36	6.95237	6.80527	11.6978	5.20915	7.57717	11.9679
PI37	0.0664027	0.0694099	0.11248	0.105217	0.0119921	0.0873944
PI38	0.15883	0.118412	0.154129	0.0295762	0.0625505	0.107708
PIP48	0.00201214	0.00183038	0.00109011	0.00465897	0.0033464	0.00200204
PIP50	0.00237702	0.00248451	0.00657729	0.0013159	0.0135716	0.0060368
PIP52	0.00301881	0.0032646	0.0171754	0.00493458	0.00700535	0.00137887
PIP54	0.000613256	0.00107064	0.00104308	0.00133515	0.00091379	0.00130518
PS32	1.73382e-06	0.00412729	0.0183823	0.000596834	0.0163735	0.0346388
PS34	0.148191	0.225778	0.875618	0.469032	0.598007	0.703888
PS35	1.73382e-06	1.43239e-06	0.00137743	0.00403217	0.012696	0.0169302
PS36	0.78202	0.561582	3.24454	2.50574	2.37284	3.16295
PS37	1.73382e-06	1.43239e-06	5.84949e-05	0.0115743	0.0206638	0.0329847
PS38	0.0771402	0.157786	0.311772	0.454393	0.32134	0.541961
PS39	0.00391057	0.000951718	0.00125829	0.00354019	0.00544759	0.0179032
SMd43	0.00130482	0.00439987	0.000121001	0.0139052	1.84295e-06	0.00501898
Sod16	1.73382e-06	0.0755385	0.0443775	0.0425582	0.125209	0.110922
Sod18	0.0165572	0.0122495	0.00427175	0.00296849	0.0168692	0.00748768
Sod25	0.00202994	1.43239e-06	0.025531	1.77381e-06	1.84295e-06	2.04799e-06
TG24	0.00281425	1.43239e-06	1.95411e-06	0.0127253	0.00241609	0.0396011
TG26	0.00157309	0.118412	0.166184	0.359006	0.375626	0.119995
TG30	0.00167288	0.000680756	0.00180954	0.00249595	0.0452678	0.00255796
TG34	0.196874	0.110926	0.158756	0.414626	0.757382	0.356118
TG35	0.082374	0.063289	0.384358	0.453392	0.474568	0.470932
TG36	7.29834	7.68995	10.2124	12.641	17.1615	15.3734
TG365	0.0355856	0.0100718	0.00916141	1.77381e-06	0.248666	2.04799e-06
TG37	1.2768	1.14329	1.23477	1.77817	1.91753	1.43031
TG38	14.4978	14.6994	18.1038	20.2257	20.9265	25.9791
TG39	3.13845	1.5448	1.8568	2.56192	1.7862	3.19144
TG40	20.3464	15.5841	18.011	18.8773	21.7145	27.3413
TG41	1.7628	1.43591	2.57167	2.67147	3.65119	5.29312
TG42	21.4173	11.2287	13.0904	20.0571	29.4197	22.5736
TG43	2.40532	1.61285	1.99606	5.00586	3.46732	7.2683
TG44	25.8655	15.1077	19.8678	36.3219	51.8347	40.1849
TG45	3.40205	1.78979	2.72021	4.35695	9.45633	7.61858
TG46	36.1622	19.0548	37.7859	49.1315	62.6044	52.0555
TG47	4.15165	2.67447	3.37009	10.6185	8.11668	13.7193
TG48	37.4045	24.3586	31.7619	40.0261	58.6643	52.6646
TG49	4.15397	2.41388	2.62014	7.56999	9.01854	9.09754
TG50	26.328	8.44353	9.92559	21.5512	42.5535	34.055
TG51	4.94751	2.51909	4.1221	7.13479	4.36918	10.2165
TG52	10.5447	2.13685	4.48158	4.63279	12.3587	12.1535
TG53	1.08114	0.694137	0.197004	0.00944121	0.385258	0.404768
TG54	3.95578	2.03478	3.87044	1.97453	2.37079	3.15252
dMePE30	0.00290912	0.00349032	0.00211736	1.77381e-06	0.0028595	2.04799e-06
dMePE32	0.00663474	0.016741	0.0103981	0.00297821	0.00403487	0.00272278
dMePE34	0.00730435	0.201206	0.532902	0.608456	0.301202	0.630503
dMePE36	0.717478	0.61996	1.07694	1.23882	2.28528	1.08976
dMePE38	0.34038	0.338902	0.237104	0.325296	0.33535	0.62953
dMePE50	0.00393531	0.00295676	0.00436339	0.00847994	0.0110875	0.0111742
